# Supplementary material for: Molecular Characterization and Differential Expression of an Olfactory Receptor Gene Family in the White-Backed Planthopper Sogatella furcifera Based on Transcriptome Analysis
Source: PLoS One. 2015 Nov 5;10(11):e0140605. doi: 10.1371/journal.pone.0140605 (PMC4634861; doi:10.1371/journal.pone.0140605)
Supplement: S1 File — (FASTA) [file pone.0140605.s002.fasta]

>comp60837_c0
GGCAGTGATAGTGAACAACGCTCGCTGAACAAGTACGTCCACTTCTTGGTCCGTGACTTTGGCCTTTCGCTGCTCTTTGTAGGCGATCAAAGATGGAGAAGGTGCGAAAGCACGGACTGATCGGAGACCTATGGCCACACATCAGGCTGATGCAGCTGACGGGGCATTGGCTGCTGGAGTACCATGACAACAATGAGAGTGTCATGGTGCTGATCAGAAAACTCTACTGCTCTCTCACCACTTTCCTCGTTCTTCTGCAGTTCATCTTCATATTCGTGTTTCTCTGTTTCAACACCTACGATGCTGATCAGATGGCAGCTGGAACCATTACGGTTCTCTTCTTTCTGCACAGCATCACCAAGTTTCTATTTTTCGCTTTCCGTAGCAAATATTTCTACCGCACGTTCAGTGCTTGGAATCAGATGAACTCTCATCCACTATTCGCCGAGTCAAATGCTCGTTACAGGGCTGTTGCTCTTACAAGAATGAGAAAATTGTTGATGATAATTGGCATTGGAACAATTCTATCGGTGTTTGCATGGACAGTCATTATTTTCCTGGATGAGCCCGTACGAGACATCCCTGATCCAAACGATGCCAATTCTACTATCAAAGAAGAGGTTCCTCAGCTGATGATGTACTCCTGGTACCCCTGGGATGCAAAAACTGGAATGAGATACATGCTGTCTTTTGGATATCAGCTGTATTGGTTATTCATAACACTCAGTCACGCCAATCTGCTGGATGTGACATTCTGCTGCTTTGTGATATTCGCCTGTGAGCAGCTGAAACACATCAAGGAAATTCTgAAGCCACTAATGGAACTCAGTGCTGCGCTTGATACCGCCGTACCTAATTCCGGAGAGCTATTTCGGGCGTCATCAACCACATCCAATTTACCATTACTCGGCTCAGAATCTGAGAAAGCTGGCAGCGATTTTGACGTGAGAGGTATCTACAGCAATCAACGAGACTTTTCAGCCTTCAGAGATGGTGGTGGGGGTGGGGTGATGTCCGTTTCTGGAGGAGTGGGTCCGAACGGTCTCACTAAGAAACAAGAACTTCTTGTCCGTTCAGCCATAAAGTACTGGGTGGAACGTCATAAGCATGTTGTCAAATACGTGTCGAGTATCAACGATGCTTATGGTGCTGCTCTTCTAATTCACATGTTGATTACCACAGTTACACTcACACTTTTGGCCTATCAAGCTACTAAGATCAACAACGTTGATGTTTACGCAGCAACTGTTATTGGATATCTGTTCTACACTCTGGCGCAAGTATTTGTTTACTGTATCCATGGCAACGAGCTGATTGAAGAGAGTTCTTCTGTGATGGAAGCCGCCTATAGTTGCCACTGGTACGACGGCTCAGAAGAAGCCAAGACTTTCGTACAAATCGTCTGTCAACAGTGTCAGAAATCGCTCACCATTTCCGGTGCAAAGTTTTTCACTGTGTCATTGGATTTATTTGCTTCAGTTCTTGGAGCTGTTGTCACTTACTTCATGGTGTTGGTGCAACTCAAATAAGTTTAATTACACTATCTCATCACCACAAAAAAAAAAAAAAAAAAAA  
>comp61288_c0
GAAAGGTGGAGTTGGATTTAGTAGTGTTCAAGGTACAGCATGATGAAGGGTGACTCCGATCTCAAAAATGGTCCTGTCAGTGAAAACGAGAATGATGAACCGATCAACTCGGAAAAACTCATCTCTTATTTTGGCGACAAAAGGATAGTCGGATTCAAAGGAATGCCCTACCTTGTCGTCACATTCCTCATCATCCTGGACCTCATTTTCTGCCTAAACTACGAATGGCCATTTTTCCTGCGACGAATCCTCACAATCAAAGAGATCTGCTTTGCTGTCTTCGCATTGGGCGGATTTTTCGTGCAATACGACTATTATGCTGTTGAGAAAAACTATATTTTGAAATATTTGAAAAGTGTGGACCAACACGCTACGTCCGAGCCTAAAAAGAAGATTATTAGAGAAGCGAATGATTTTTTGAAATACCATAGTGTTTTTGCCGTTAGAGCTTTCTCGTTTATGTTTGTTTTTGCGGCAGTAATTCCCATGTTACAAGTGGTTATAATCGTGTTCAAATCAGTTCTTAAACACGAAAAAATCCAGAAACTACCGTTCGTAATCTTTCTCTACATGCCTGAAGGTTTCCGTTCGCCCCTAGTATACTTAGCAACCCAGATGGTAGCTTTCACATGGTACGCTTTGGCTATGCTCATGTGGGGCATCGGTTACAAAGTGTACCTAATCGCTATGAAATGTATTTGCGCCGAAATGAAATTGTTATCTCAGTCTCTCATGGAGTTGGACACCGCTCTGGTAACAAATAAAGTCGAGGAGCATTTGGATGCAGTGGGGGAGGATTTGGTGATAGGGGCTGAGAATAATGCACGGCTCAAAAGGTATCTGCAGAAAATTATTGTACATCATCAGGATATCATCAAATCAATGAAAATGTTGAATAACGAATTCCAACTGACAATAATAATATTTATAAATATATACAGTTTACAACTCTGTCTCTACATAATATTCATTATGAAGATGACATCAATCATTCATAGAATGAAATACTTTTTTGTCTACTGTGTTGTTCTGATTATTCAATTACAATGGGCGACTTTTGGACAAGACCTTATCAATAATGGAGACAGACTAAGACTAGCGTTGTACGAGAGTTCTTGGATGAACAAGCCACTGTGGATGAAAAAGTCCCTTCTCATTATGATGGCCAGAGCTGAACAGCCCCTCGAGTTCAAGCCCTATGGCTTGTATGTGCTCGACAAACAGTACATGGCTAATCTCTTCAAAGCGACCTACACCTATGTCAACTTGGTCTACGAGTTCTTGAATTGATTCTCTGACCTGGATCATGATATATCTAGGACATGGATGGTATTCTTGAGAAAAAAATGAAATCAACGATTTGTTCAATCTATTTTGTACAGTAATGTCAATAATAAACATTCCACATCAATGCAGGACTGTAGAGAATGAATTACTTAGACCTGTTGAATCAATAACAGTTAGTTGGGTTCAAACTGTAGGAGAAATATCACTAATAGAATATCAACAAAATATCAAGTTGGGTGATAAAAATAATTCAGGAACTTCCTGGCGGCTCGTGCCCACGAAAC
>comp61986_c0
ACACTAAGCCACTAAATTTGATCCAGCTCAGCACATCGTTTGAGACACTTCCACTCTCAGTTTTTGGTAGGGTACACCAAGTCTCTACTTCTTCCCACCCTTGAAAATATGCAATCAATCCCTCAGATTACATCTTAGAAAAGTAACTTTGATTCATTTTCAAAACTTCAGGAATATTCTATCAAGTTTCAAGTTTTCGATTGGGTACTTCCATGGACATCACCCGACCCCTGAGAAAAATCATCAACTATCTTCACTGCGACAGTTTGGGTACTTCCCTCCCTATCATTTTCATAACATCCCTATGCATAATTGTGATAATATGCAGCATAGTAGCCGCTTTAGAAGACTGGCGGGATCGTAGAGATGTATTATTGGCTCTAAAGGATATTTTGGTTATGATAGCACTGGTGCTATGTACCCTGGAACACACATTTTCACCCGGCAAAATTAATAGACTGATGGATATTATCGAGGAGGAGTTTTTGGTCGGAAGACACAGGAGTTTGAAACAGAAGAGCCCAAAAACCACTAAATACCATGAATTCTTCGAGAACAGCCATGCAGAAATGAAAAAACTGCACAATAACATTTTTCTAACTCTTGTCGTGATATTTGTGGCAACTCTTCTGAAGCGGCTCATCAGAAACTGGATGGAAGTGCTGGATAATAAAGTACCCGATGACTGGCCCACCCCTTACCTATTCTATTACCCTGAAGGATACAGCGCTGTCTCATTATTTACATTTGCATTTGTCCTACACTCAGTGCAATTATGGTTCATGCTTCTAGCTGCATATTGCATTTTGGTTTCGACTGCGATTGCTACTACAAAGATAACGGCAGACTTCAAAGCATTATGTCTCTACCTGGAAGACTTCAGTAAAGAATACTATTTTTTGGCTGGTAATGAAGTGGACTACGATTATTTCAACAAAACCAATTCCTTTGAAAACGGACTTGCTTACATGATTAATGTCGATTCAAATAACAATGACGAGATTCCAACTGCCAAAAACGATCTAGGAGAATTTTCTAAAACCGAACAGGACCTGAGAGACGATATGCGAGAAATTGTTAAGACTCATCAGGATCTCTACAGGAATCTGAAAACTCTGGAAGTCAACTCAGGCACAATGACCCTATTGATAGACTTCGCTATCAGCATTGAAACTTGCGTTGGTCTCTTCGTTATCATGAAGACAGACGACTCAGTAACACAAATGAATATGGTTGTGGCTGTGGTTGCTATTGATTTTCTTCTCCTATTCACATGCAACAAGGGACAGTTGATCATAAATCAGGGTTATGATGTTCGTTTTCAACTAGCCAAGTGTCCGTGGATCGACAAACCGCAGTGGTTCAAAAAATCTTTGCAAATAATGATGACTCGCTCCAATTTGGATACAGAACTGAATCCCTTTGGTTTATACGTATTGAACTATGAGTCTTTCAAAAATATTTTAAAGGCTTCATACTCCTTCTGCAATCTTCTCAACGCCATGCCATAGAATGTCAATCATTATTTCATTCAAGTTGAATGGGTGAATTCCAGTTTCAAAAGGAATTCACAAGTATAAGTAGATTTCTTTCATTCACCTTCAACAAGACCTACAAGGAAAATTCTCCAACATTAAAAAAGTGTGAATCCATGTACCGGTAATTCAAAATAAATTGAAAATTCAATTTGAAAACTAACTATCACAAATAATTTTCTTATTGGGTAGAAATGTATGTTTGGAAAATTTATATATAATTCTTCCATAGTGTGAAACACAATTTATT
>comp58780_c0
GCCTGCAGTATGCAATCTGATGAACCTACTTAGAGATGAGCAAATTTTATTTGACAAAAATATAAAAGAAATAATAACCTTGTGAAAATCATTCCTTGTAAAAGCTTATGCAACTCTTTCTTGAATTATGAATTTACATGACGTTTTGACTTTGACGTTGACATGTCTTTTAATAGAAGGTGTTTGAAAGGACAAAGAAGTTGATTTTAATTGTGAAATCGCCACTCTTGGGTATGAGCAGTGTCGAGAATGTTGTGGCAGAACACAGAGGAGAACTGGAAAAGTGTGAGGGCAGGTCTGAAAAAGTCGCACATGAAATTCGTGGTCGGCTCAGGTCTGCTGATTTATCCTGAACAACCATGGCTGGCCTGCAACTTAACAATGATGGCTATAGGTCTCAGCGTATCATCGTTCTTCGTTTGGGTTGGGGCAGTGAGTTTGTACTATGCAAGGCATGACCCTCTAGCATTTGTCGAAATCGCTCACGGATACAGTATCGTGTTGGCGCTATGGGTACTCATCACTCGTCACTACATCTTCACAATGCCTATACTACATGAAATCCTTCAAATTATCGACACTGATGTATTCCATTACAAAACTGTCTATGGGAAAGAGGAGGACGAGAAAGCTATACAATCTGTAAAAACGTTTTTCGAAGACGTTTTCCAGAGAGGTTTCTATCACATCATCACGATTGGCACAGCTATCCTATGTGTTGCACCCGGGATTTTAAGCATGTATGGCTCGGAAGATAGAAAGCAAATCAAAGAACTAAACTACGATTTCCCTGTTCCCTTCTGGCTCCCTTTCAACACAGATACCAGACAAGGATTTTTTATGGGATACCTGTTAGTATGCTTAATTATTTTCTTCGTTGCTCTCTACCTTTCAGCAGCAATTCCTTTCTTAGTTCACTCGGTCTTGTTATTGGGCCTGCAGTATGAAATACTGGAGAGATCCATTTTGAATGTTGAATCAAGAGCTATTGAGATGTATGGCTGGGTATATGGATCTCAAGATATCAAGCCTGAGATATTGCAGGGTGATCCATTGTACGAGAAATGTGTGCATGAATGCTTGAGGCAGAACATCCTACATCACATTGCTATAGTCAGGTATTTGAATCTGTACAAAGAGTTTACATCACCAATTTTCGGGGTATTGATCGGAGTGAGCTTGATAATTCTCGGATCTCTATCGGTTGTTCTAACCAAGACGAAACTATTCTCATTTGAAACGGTGAAATTTGCGTTTTTCTTCATTGTGGAACTTGTGATTGTGGCCGGCTATTGCTTTGTAGGATCATACTTAACTGAAGCAAGTGAGAAAGTCCCAAGAGCTATTTATGATTGTTCATGGTACAACTTGTCTACCAGGCATAGAAAAACAATGCTCATCTTTCAAATCAGAACAGGAGAGATTGAACAGCTGAAAGGGAGTGGACTCTTTGAGATCAACCGGGAATTATTTGTACAGATAGTGAGAGCAACTTACTCAATATTCAATCTTTTCTCATCAATGGATAACTGAGGGGCTGCCAATAATCTCCAGAGCTAGAAAAAGCCGGTTGGTTGTCAGCTACGATTACATGATTATCTACAGAACATGATAATTATTTGAGAGGAGATTGCATCATTTAAAGACTACTAAACTCAGGAGGGGACAAATTTCCAACACTAGAGGGAATATTCTCTACAAGAGAAAAGGGAGCGCATATGTAATGATATTATATAATCATGTAGAATTATCAATAATAAAAATCATTCTCT
>comp57076_c0
GGAGCAGTAGGATAAAATCCTCCACTAGAGGTACAACTCTCTGATCTGAACGAAGAATACGATAAACCATACATTTACATCAAGTTCTACACCAAGAACGACGATGAATCAATTTGGGCTTGATGAAAATTCTCGGGTGATTTACAAAGCTCCAAGCCCGAAATATATTGGAGTAAATTCTCCAGCAAAAGATGTGACCCGTTTGTCGAGATTTCTGGTATCATTTGTGGACGGAAAAAACACGCTGAGCTGGTCAATTGCTACAATTTTTCGGATTTATTTACTGGCTTACCATATTGATCTTATTGCGGGTGTGATAAAGTTACGTGATTTTACAAGTCGATTTCTAGTGATCAAGGAGCTGAATTTGATTTGGTTTGCATTAGCCGTCAGCAAGTCAGCAGCCGAGGTGACTATGCTGTGTGACATGATCGACCGACTGAGCATATCCTCAGACCATTTGGTGGTCTCGTCACTTGCCAATGCGAAGAAAAGAGAATTGATCAAGGAGAGAGAAGATAAACTCGTTGAATCTGGCGAGTTTTACGCTAGTTTGTTGACGTGTGCTTTTGTTTTAACTGGTCTCTTGCCTTTTTGTCAGGTGGTGTTTTGGTTTTTCTATTACACTTTCAGTTCCGATGAAGAAATCGAATTTGTCGACCTTCCTTTTATCATGTTCGTCTACTATCCAGACTCCTACAAATCGTTGAATGCCTACTTTCTTGGACAGCTTTCAACTTTCATCTTTCTACACATAACCATCATGCATTACATGCTGCCTGTTTTCACATGCGTGTCTCAAACCATCATATGCATTGTATATGAAGTGAAACTGATCTGCCTGAGACTGGAGCATTTGAATGATCTCACTGTTTATAAGAATATGAACGTCTTGTTGAGGGTGCACACGTCTGCTCTTATTAAATCTCACGTCCTTTTGGCAAGCGATATTGAATCTTTGAACAAAGGCATTAATGGATTAGCGTTTGCTTACATGAATGTTATGGCATTACAAATATGTATGTCTCTTTTCTGCGTTCTGGAGTTTGATGACATTGTGATCCGGCTGAAATATGGCTTTTGCATTGTATTTATTTTCTTGGTGATGAGTGTGTGCACATCGTTTGGGCAGAAAATAATTGATGTGGGAGATGTTCTGAGATGGGAGCTTTACAATTGTCCGTGGCTGGAGATGCCAAATTGGTTCAAACAATCTTTGCTATTGATGATGAGAAGATCTTTCAGAAACATGGAGTTGAAACCGTATGGACTGTATGTTCTCGATATGAGATATCTCACTAATATTGTGAATGCTACGTACACCTACTTCAACTTTTTTCTGAAAGCATGAACATGGAGAAATTTTCAAAAAGTGTTATGGAAATGGAAATGCACGAGCATCATGTACTATTAGTCATGCTGGTGCTTATAATAACATTTTGAAAAAATTGTCATAAATTTCATTCGCAGAGAACGAGAGAGAGAGAGTCTCTTAGAGATTGCTTGATACCAGCTATAATCGGACCTTTATGATGTG
>comp63016_c1
GGCATAAAAGGTTTTCTCTTCTTAGCAGATGGACATGTTCTGATAGTTACCGTATTTTAGATCACAGATATTGATATATCAAGAAAATAAACGTTTACAATGAATATAGATGAACAGCATACCCCCAGTCATCTAGAATTGAAAGAAAGCGTCTGGAAGCGTACCCAGTTCACCTTGTTCCCAAAAATCACCGTTACCGAAGTTATTATCGCGGTTATTGTCACCTACTTTGCTACCCAGACGGCACTGCTGCTGATTCTACACTGGGACGCCTACGACATCAACTCACGACCTGAAGTGTTCGCCAACCTGAGCTACAACCTGTTCGTGTTCCTCGTTACAATGGAGGTGTTTTTCATCAATGGACGTCTACGAATTTTCATGCAAATCATCGACTCTGAGTTTAAAATTTCAGGGGAACTAGTCGAAAAGAAACGGATGAAAATTGATGAACTGGAGGAGACGTCACTGAAAAACTCCAAAGCTCTCAGCAAAGTACTCTTATTCTTCAGTATAGGATACTCTTTCAACTGTATACACGGTATTCTAATGTGCGTTTATAAGTTACGACCGATTGACGAGCTACCAATCACGTTTTCGTTTCTACTACCTGCAAATTTCACAAAAACAAAAGAAAGCGGATACTTTTACGTGTGTATCGCACTTTTACAAGTCTGGTACTTGTATTTTGGATACATTATCGTATCAGTGCTCTACACCTCGCGTTTATTCGCTTACAACAGTATATTCACTGAAATCGAACTGTTTCTAATCACACTGGAGGAACTGAATCACTTCCGATTTGAGAATGAAGAAGAAAGTAATTTTGAGTCACGTGTAATTGAACAAAGCGATGTGGTGAGATTGAAGGAGATTATTCGAACTCTGGGTAAACATCATCAAGTTATTTTCAAGAAAATTTCAATGTTCGAGGAGGGTGGGAGATACCATATTTTCTATGTGAATGCAAGTATTTGCGCTCTTCTATGTCTGGCCATATTCTGTACACAGAGAGTAACAGCACATAACTTGAAAGTTAGATACGCTTTATTGGCACTAAGTATGATTGCTGGCTGCATGATCTATTCAGAGAACGGGCAACGATTAATGAACAGGGGTGAGGACTCAAGGAAAGCAATCTATGAATGTTCCTGGATTGACAAACCGATTTGGGTGCAAAAAAGTTTGCTTATAATGATGATGAGAAACACAAAGGATTTCGACATTAATTTCTATGGCATTTTCAAAAGTAATAGAAGCAATGTCAGCAGTTTGCTACAGGCTTCTTACTCCTACTTCAGCTTCCTCAACAATACAAACTGAACAATGTTTGGTCAATAATTAGTCTGTAGTTTTAATAAATCAAAGATGAATATTAGCATAATTCATCAAGTTATGTAACTATATATATTAATAAACTAGATTTTCTGTAATCCTGTCTGAAT
>comp61037_c0
AAAAAATTATAGGCTTATAAGTTATACAATTCATAATGGATGGGAATGTGCAGAGCAATCCAGTGGTGAAAAGAGTCCGTCAACTTCTGAGTTTGAGTGGTATGCAGCCTCCTCAAAAAGGCACAGAACTCTCCCTGATTTTCACTTTGCTCTCCTTCTACTTTGGCTTTGAAACGTGCATTTCTCTCATCAAAAACTGGCCGCTAATCCATTCCCGCCTTTTGGCACTGGAAGACATAATAATCTCCATAATCATGATCATGTGCTGCTGGGAATTCGCCTATGCGCCCACTCACATCCAGTGCCTCCTAAACATCCTTGACGAGAGCTATTTCAACGACGACGACGACGAAACTGAATCTGAACAAAAGCGGGAAATTATCAAGAAGGCTATGGATAGGGAACGGATTACCGCCAAGATTATTGAAACTTTGGCAATTATTACTGGGATTAATTTGACCGCACTGCCAATTTTTGTACTGATCAAGAAATTGGTGGTGGGGGAAAGTCTGTTTGAAAATGTTGAAGATGTACCGCTACCATTTGAGTATTCCTACATTTTTGTTGAATGCAACCTGTCATCTTTCCTGATAATTTATGTTGTTCAGTCGATATGGTTCCTGATGTCAGCTCCTGCTTTTGCATGTTGCGTTTACATGGTGACAGTCCAAGCAATGAGACGAGTGAAAACTGAGTTGGACCTACTTGTCATATCACTAAATGACCTGGACAAATCTATTGGACATGACACTGACTTGGGGGATGAATATGTAATAGAACAAAAACTGAAGTCACGACTCAAAAGTTTTGTACGACATCACTATTTTATAATACAGAGAGTGAATGAACTCAACATGGGCTTGAAACTCACACCAACAATTACTTTGCAAGCTTTCTGCTTTCTCATATGTTCCTGTTTGTGGTACATTGTTAAAGGTGAAGAAATAGTATTAAAAGTCAAGTACGTATCATTCCTGATACCTCTTCTAATCTATCTATTTCTGTATGCGGCTGCTGGGCAGGATATTATCAATGGGCAAGAACAGTTGGCCATAACTTTATTCGAGTGCTCGTGGATGGATAAGCCAAAATGGTTTAAAACCTCACTAGCCACCATGATGTTATTCGTCAACAGACCATTATACGTTAAACAGTTCGGAATCTATAAACTGGACATGCCCTACTTTTCAAAGATTCTCAATGCTGGCTACTCTTACTTCAGTCTGTTAAATACTGTGCAGTGATAGGCTGATTTGAATGTTTGCAATTTTTTCAATTTAATTAAAAATCAATAATTTTAATTTGATTGAAAACATTTTGAAAAATCAGAATTGGCAATGCCCATCAATAGTGTACGTAAGTTATTAGGAGTCAGTTGGAATGCCTACAACACTGACCCAAGTGGTATAAAAATTATATTTGAATTCAAATTATTAAAGAGAAAATAAGTTAGTAATAG
>comp58541_c0
TTCTGAAGCTGAGGGGTAACTTACATTTTATCAAAAATATTGGTTCCCAAGTACCTTATGAATCTTATATTATAGGTAGCTACATTTCATTAGAAAGGCCTACTTGGGAGATTGTTGTCTGAAACGTTCCTATCTCAGAAACACGTTCTAATGGCTCAAATAACTGCAGAAGCGACGAAAAAAATGCGCAAATTTCTGATGCAGCGAGGCCATTTTGAGAGGAAAAGCATGCGAGTTCTGGCCAAATTCTATTTGCTGCTGACAGTGGTTCTGATCGGGAACACCCTGCAGGACATCTATTACCTGCAGGCCGATCAGTTTGAGGAGAAGGTGTTCCGCTTCAAGAACATCAACATGCTCATCTGCGGACTCGCCTATCCTCTTCTTCATAAATCCACTTACAGATTGATATCCTACGTGGAAGAGCACATCCGCCCGCCAGATTTGACCTTCAAACCGACCCTGGCAAGGTCACAGCTGCAGCAACAGATGAACGCCGATCTCAACTATGTCGATCGTCTCACTCACACCGTGGTCATCACCATAGTCGCCACTCTCTCTATTGCACCTCTGTTCACCGCCATTTTCAAAATTTACCGCCAAAACTCTCTGGGCGAACCAATCAACGTCGTCCAACTGTCTCTGCCAATCAGTTTCTGGTATCCTGAAAAATATGCGAGTTTGTTGGTTTACTTCTCGCTTTTTATTGTTCAAATGTTTTATGTTTACCTGTTTGCCGGTTATGTTTACTGCGATTTGACGTCCAGTTTCATGGCGCTGAAAATAACAATTTACGATTTGAAGTTTTTGAATTTGACCGTTGAGGAATGGGATGATAATGTGGGAGGAGTGAAGGAGAATAACGGATTCGATGAGGGGAAAATGGAATGGAGTAGAAACAAAAATGAAGGATCAATGGAATGGAATAATAAGGAAAATATTGGAGGAGCAAAGAATTGGAATAATGAGAGTGATAAAGGGAGATCAATGAATTGGAATACTATAGAAACTACTGGAAGGGCAGTAAATTGGAATAATAAGAGTGAAGCTGGATATGTTGAATACAATAAGGAGAATGCCGGATTTTATGATAGCAGTTCATTGTTAAGAAACAATATTGTGAGTTTTATAAAGCTACATGATATGATTTGCAGAAGATCAAGTAGTATGAACAAAGACTTCGAAATGATTTACACAATCTACAACAATACGATTTGCTTTCAAATTTGTGTCTGTCTCTACACTTCAGCTAAGGAGAATGATATTATTCTAAAAGCGGAAAACATTCTGCACATTATTCCATTGGCAGGAATCCTATTTCTGTATTGTTTTTACTCCCAGGAAATACTCAATGAGGGAGAGAGATTCAGAATGAAGCTGTGGAATAGTTCATTTATTGGCAAACCCAAGTGGTATCGATCTTCAATGCTTATTATAATGATTCGCAACTCGAAAGAATTGGAAATGAAGCCTTTCGGATGCTATGCTCTCAATTTGGAAACATTTTCTGTGGTGATGAAAGCTGCCTACTCCTATTTCAACATGCTCAATTCTCTGAAGAAGAGAATTTGAAAATTGACAAAATATTTTAAAATACCAATTATTGAGAGTTTTAGAGAAGATATAAGAGTCTATTTATCATTCCCAACTTAAAAATAATAATAATATTCGTGTGA
>comp32401_c0
GTACTTACCAACTAGCACGTTGTCATTGCTCTGCCAGCCGGTGCTCTGATAACATCTACATTTTTGAAAACAAAAACTTATCAAGATTATCACTGCAAGACAATATAAATGCAATACTCTATTAAAAGTATTATCTACATTTTATTGTAAAACTATCATCTCAAATCTTCCATCGATAAGACAGTGCCAATAATATTTTGAGAAAACTAATGGACCAGACAATAACTGGCGCTAGTCTGGTCTCTTGCTTTGGTGAACCGCGTATAGTAGGCTTTAAAGGCGCCTTATTCTTCGTTTTGACTGTTCTTATTTCTGTGGACCTTGGGTTTTGCCTAGTATATGAATGGCACGATTTCATAAAGCGCTTACTAACACTGAAAGAAATTGCACTAGTAATTTTCTGTACTGGCGGATACTTCGCACATCTGAATATGGCAAGCGTGGAGAACGAATATATATTCAAGTATTTAAAATATGTCGATGAGCCGTCCCATTCTCATTCACCAAAGAAACTAGAACTGATCAACGAAATGAATGTGTTTATAAAGTGGTTGAGCGCTTTTTCAACTCGCGCCTTCAAGTTTCTGTATATTTTTGCCGCCGTCATTCCGCTCACTCATATCCTAATTGTGCTGACCAAGGCACATTTTTCTCACAAGAAATTGGATGAAGTCAATATCCCCTCAGTAATTCACTTTTATGTTCCTATGAAACTAAGAACAGCTTCTGGATACTTTTTGACGAACGTTGCTGCCTCCACCTGGTACGCATTTTGTCTTTATATTTGGAGTATAGTTTTCAAGCTGTTTGTAATCGGCATCGGATGTCTGTGCACGGAAATGGAACTGATATTCGACGATGTCAACGAGATCGATCATATTCCACCAGCTGCCGAAACCAATCCTTCCAAACCTATTGAAGGGACCATGCATGTCAATGAAATCTTACTCAAAAGGAAGTTCAATAGTATTATTGAGCATCATCAAGATATAACCAAATCAATGAAACTGATGAACCGAAATTTTCAGACAACAATCGTTCTATTTTTGAATGTTTACTGCTTGCAGCTATGCTTGTACTTAGTTTTTATCATGAAATTGGAAGATATTGTTCAGAGGATCAAATTTTTGGCGCTTTATATATTCGCATTGTATCTCCAATACCAGTACGCAGCTTGTTCTCAAAGGATAAAAGATAGGGGAGAGACGTTCGGAGAAACATTATATGAATGCGGCTGGGTGGATAAGCCACAATGGATGAAGAAAATGCTCTTGATAATGAAGTGCATGGCGGATCAACCGATGGTTATGAAACCCTACGGCTGGTATGTCGTTGATCGAGTATTCATGGCAAATATATTCAAAGCAACGTACACTTATTTGAATGTTGTCAACGAATTCTTGAAATAATTTCTAACAGCACTCGTAATATTTTCAGCAGCAACGAAATTCTCAAATCATTTTTAGTCTTACTACATTTGTAAATACAGC
>comp63582_c0
ACTCTCCAAACTTTGTGGAGTTTGGATGAGTCCTTTGGGCCCATTTCTGATTCACAACTTATTCAAGCCTGTTACAACTTGAAAGGGCCTGTTACACAAGCAAAGCAGTTTCAGGTGAAAATCTAGATGGAAGATCGAGTGTCGTCGGAAAGTGTCATCTCGATTTTCGGCAACAAACGTGTAACCGGCCTCGAAGCGTTCATCTTTCTCTCTCTATCACTCCTCATACTCCTCAACCTCATCTTCTGTCTCATTGAAGAATGGTCGGACTTTTTCGCACGTCTACTGACACTCAAGGAGATTATGCTAATACTGTTCTCGGCTATCGGAGGTTATGTTGTTCAGTTTCACATGCGTGACGTTGAGGAAAATTATATTTTGAAGTATTTGAGGAACACGAAAAACTTTGAAACAACGGAGGAGAAAAGGAAAATCATTGATGGAACAAATAATTATATTGTACGTCACAATGTTGTGACACTACGTGCTTTCAAGTTTTTGTTCATTTCGGGTGGATGTCTACCACTCCTACAAATCACAATAAAAACCTTAAAACAATATTTAACTGGAATTGAAGCTGAGAAAATGGCGTTTGTTATACATCTCTACCTTCCCGAAGGATACAAAACACCTCTAATTTATCTATTAACACAAGTAGCAGCGTTTATTCTCTATGGTCTACTGGTGTACATGTGGGGTGTAAATTATAAGGTATTTCTAATCGGTTTGAAATGCATCAGCACTGAGGTTTGTCTACTGGTAGAGTCGCTTAAAGAGTTGGAGAGTTTCGAGGGGAAGAGTGCTCCAGCTGAATTGGCAGAAAATGAGGAACAGATGTTGGCTGTGAGTGGTTTTGAGGAGAGGAAACTGAGGGAGCATTTGGGTAGAACTATTGAACAGCATCAAGATGTCTTGCAATCTCTGAAATTGGTCAATGACTCCTCAAAACTGTACATCTTCTTATTTATCAATGTTTATAGTATTCAACTGGGTCTCTACATTATTTTTGTTCTCAAGCTAAAGGAGCTCGCCCAAAAAATGAAATACGTTTTCACCTACATGGTGATTCTATTCATTCAGATGCAGTGGGCCATCTATGCTCAAGACATACAGGACAATGGAGAAAAGTTGAGAATGGCGTTGTACAATTGCTCCTGGCTGGATAAACCTCAATGGATGAAGAAATCTCTCGTTCTTATGTTAATGAAAGCCAATAAACCTTTGGAGTTGAGACCTTTCGGCCTTTATGCATTGAACAAGAGTTGCATGGCTAACATGATGAAGGCTACCTACACTTATGTGAATGTTGTCAACGAGCTTCTCAGTCGAAAATGATTCATTTTCATTCATAATATTGATCTATAATTTCATTCATCATTCACTCAAACAGGAGTTTTAGAGCATTATTGTCGATACAATATTCCGATGAAAATTTATGAAGCTCGTAAGAAGATTTTGGAACAAAATTCAGAGTAGATTGAAAAATACTAAAGAATCATGGAATTGATGAGATACAAAATAATACTTATCTCCTGTGTAATCAATCATACGAAACAAAAATAAAACTACAAATTTATTAGCCTATACAAAGATTTATTTGGGATGAATATTGGGTTTGAAAAATAAAACACGCATCACCT
>comp60973_c0
GAACTCCTCTGAAGGAGTCACAAGAAACATCTCAGAATCTCGATTTATTCAGGAATATCTCCTTTGAACTTAATATTATATGGAAAAATTATTAAAGTATTATCTTCAAAAATGTAATATCCATATTATAATCTTCACTTTCAAGTCAAAATTAATAAAATATACAATTTATTTCTTTGTAGTCAAGACTATAAAAATACAGTACCTATATACGGAAACACCAGTAAAAAATGAGAAAAAACTTGGAGAAGAGAGATTCCATAAAATTGCAAACATACTCAACCGCACCAAAAGTATCCAAACTGGTCAACATTCTAAACCGCGATGAAGGCCAAGTCAATATTTTGAGACGCCTCACAGAGCTAATCATTGTTCTGATGATTTGCAATCTGTCCTTCGGAATTTTTCGTTTCTGGAATGATACCATCAAAAAAATTCTCGCCATCAAGGAAATTAATTTAGCATTTTTTGCGCTTTGCGTTCAAATGTCTACCACCGAAGTTCTACCGCTCTGCGCTCTGGTGGAGGATTACTGTACTAAAATCATTTTTTACTATAATGAGAACTCGGAAAAACAACGAAGTATAAGGGAGGAAAGACTTGTGAAACTGAAACGTTTGGAAGATTTCAACATCAAATTTTTCATCACTCTCGTGGGATTCTCGGTTTTTATGCCTTGTCTACAATCAATCTACATTATTTTAATACATAACAACTACGATGATATTCAAGATTTACCTTTTGTACTATTCTCCTACTATCCGGAAAAATACAAATCTCTCACCCTGCATGCGATTGTGCAAACCGGGTATGGAGTTTTTCTAATTATAAATGAGTTGCAAATGTATTGTATTTTCACTGCAATGTATATGGCATCTCAAACCCTAACTGATGAGTTTGATTTGCTGGTGACTTGTTTTGAGGAGATTGATGCCAACATAAGGGACTATGATTTAGTGAAAAAACATTTCAAAGATGATGTAGAGGTGGTGAAGTATCAATCGTCGTATGAGAATAAACTGCAGACTTTCTTGTCGAAAATTGTTGATCATCATTCTTCTTTATACAGTAATGTGGAGGTAATCAACAAAAGAATCAGCATCTTGTGTTTCGGAACTATCAATGCATTCACTTTTCAACTATTCACTTGTGTTATGTGTGCTATCGAGATAGAGAATTTTGCTACTCGTGTAAAGTATGTATTTTTCAGCATTTCCATCATATTTTTGATGATATTATGTGCTGCAATCGGACAGAATATCTCAGATAAGGGTGAAGAAGTACGCAATGCTCTATGTAATTGTTCCTGGGTTGATAAGCCAGAATGGTTCAAGAAATCAATTTTGATCATGCTTATCAGATCATCAAAACCTCTGCTAATCATGCCATTCGGTCTGTACGTTCTGGATTTGAGGAGATTTGCCGTTATACTGAATGGAATCTACTCATACTTCAATGTGATCTATTGAATTGTTCGATTGAAATAAGGAGAATAATACATGGGAAAGTAGCATATTTATCCAGGAAAGTTATTCCATGTAGTTACAGTAAGTTACACAAATCATTAACAGTGTAAATTGAGAATAATAATACTAAATTGAGATTTCGAAAATGTTTCTCTGTGTAATGTAGATGTCACAAACTGAAGAACAATAAAGTAGCTTGCACACGAC
>comp52202_c0
GGTCATTTGGTTGATAGGCCAATCATACAGGCTACATCGTTTCCCAAAATATAGAACGTAATTAACGCAAGAAATCTGTTCAACCTTCATTGTAACACCAGCAATCTGTGAGAAAACATGGATTCGTAATTCCTGTGAGACCTAAAACTTTGCAGGTCCTGAGTTTTACCCACCATCAAATAGTTTATCATTTCGTGATCGAAACTGTGCTGTGTGACTATTAATATTCCGAACTGACTATTGAATAACTCATTCAGAATCTTTTCTTTTGAAGGCTAGACTCAATTTTTTTCAATCAAAATATTTTTATTTCAATAATTTTGCATCATAGCTCTACACAATTCTGCAAAATTTGCAAAAAGTTCTATAAAAAGCTTATGGAGTTTGAGGGAGAAAGAGAACATGCCCGAGAAATTGAAAAGCCATCTTATTTTAAAACAAGCAAAAAACCTGCTGAAATTTTATTGAAATTGTATTTATTGGTAACAAGTATGATGATAATCAATCTGTTGTTTTGCTTGAAAATAGAATGGAACAGCTTCATAAAGCGCTTGCTTGCTTTCAAAGATCTGAACTCGATGTGGTCGGCATTTGTTGCTTATTTCGCTACCAACGATGCAATCACTCTTTTCAAATACATACATCAATTTACAGGCCAATGTGCTCTGCATCATGAAGATTCTCGTAACTTGAAGGAATTCAAGGCTCGGTTGGATGTGGTCGATAAAAGCGTTTCAAAGGTATTCATGACTTTTGTCGTGATTTGCAGTGTCTTGCCTTATTGTGTGGGCATAATCATGATTCTCAAATCAGACCCCAGTAAAATATCTGCCCAACGCTTACCATTCATCATGTTGGTTTACTATCCAGAGGATTACAGATCTGTCAATGTCTATTTAATTGTACAGACAATTATTTTCTTATGGTATGCGATGATAATCTACCTATGGTGCATGTGCCTCAAATCTATGCTACTATCCATAGAATGTGTCACTCATCAAGTCAACTCAATATGCGAATCCTTGAAAAAATTGATGAAATTATTGCATCGAAGCTCACAACTGCTGCTGCTCAAACAAACATTGAAAGTTACAACTCAAAACCTTCTGAAAAGAATCATCTGAAAGATGTCTTCAATGGAATCATAAAGGACCATCAATCGATTTGCAGCGCGGCAAAATTGCTCAATGGGAATGTGAATGGTATAACAATGGGATTCATGAACATCTTTGGATTTCAATTATGCATTTTCTTGATGTTTATTGTAGAGGCGAAAGATATCTCACTGAAAGTGAGATATGTATTCCGTTACTATTTAGTATTGGGAATACTGTTTTTCTGCACTAAAAAATGTCAGAGAATAAAAGATAAGGGGCAACAGCTGAGAGATGCAGTGTACGGAAGTTCGTGGACTGATAAGCCGAGATGGCTGCGCAAATCACTCACTGTCATGATGACGATGGCCAATAAAGATATGCAGATCTCGCCCTACGGAATCTATGTCATTGACATGAGCTACATGACCAATATTATCAAGGCTTCATTCACATACTTCAACGTATTGAGTGCTCTGAAAGCATGAATGGGTATTCTGTACAATACAATCTACTTGCACATCTTTATTGCATACCTGAAGGAAAATACCCTGCGTAATCTATTTTAGAGTGAAAAATTAAACTTACTCAAATGGAAAAATAAAAATATCAGCA
>comp57173_c0
AAGCAACGAAAAAAATGCGACAAATATTGGTGCAAAGAGGACATTTTGAAGGAGAACAAATTAGATTATTGGCTCAGTTCTATGTTGTTCTGACAATAATCTTCATTTCCAACACAATTCTCGACATTTATAATTTGGAAGCCAATCAACTTGAAGAGAAGATATTCCGCTTCAAAAACATCAATATGCTCATATGTGCATTGGCCTATCCTCTGCTTGATAAATCCACTTACAGATTAATTTCCTACGTTGAAAATCAAGGCCACACGGGTCTGTCCTTCAAACCAACTCTGGCAAGAAAAACTCTCCAACACCAACTCAACGCCGAACTTTACAACGTGAACAAATTAACATCCACCGTCGTTGTCTCTACTCTCGGAACTCTATCTGTTGCACCTTTAATAGCGGCCATTTTCAAAATATATCTACAAAAATCTCAAGGAACCCACCAAATCGACGTCACATCATTTGCTCTACCCATAATCTTCTGGTACCCTGAAGAATACAAAACGCCACTGGTCTATTTCTCGCTCTACATTTTACAAGTCATCTATATTTACCTCTTTGCCGGTTACATGTATTGTGGATTGACTTCTGGATTTATGGCTTTCAAAATTACAATCTATGATTTGAAGTTTTTGTGTTTGACCGTTGAAGAATGGGATGAAAATAGTTTGAAAAAATATTTTTCTGACCATGATGATGAAGAATTTGGTAAAATGAGAAGTGCAATAAAAGAGGATCCCTATGATGGAGAGTATAAAACAGGTTCAAAAAGTTTGAGTAAAGAGGTGAATGATTTTCCTGAATATGATTTATCATTGCTGAAAGCTGGAATTGTTGATGTTATCAAGTTTCATAATATAATTTGTAGTCGAGCAAGCGGCATGAATAAAGATTTTGAGATGATGTATACTATTTTGAATAACACAATTTGTTTTCAAATTTGTGTGTGCCTCTACTCTTCAGCGAAGATGGATGATTTGATTTTGAAAATAGAAAATTTCCTCATTATTATACCTTTGGCTGGTATGTTATTTCTCTACTGTTTTTATGCTCAACAGTTGCTCAATGAGGGCGAAAGGTTCCGAAGAACTCTTTGGGAAAGCAATTTTATTGACAAGCCAAAATGGTTCAAATCGTCAATGTTGATAATTATGATTCGCATTGCCAAGGAACTGGAGATAAAGCCGTTTGGATTTTATGTTCTTAACCTGAGAACTTTTTCTATGGTAATGAAAGCAGCATACTCCTACTATAGTATGCTCAACTCTTTGAAGAAACGAATTTGAATCAAACAATAACTTAATAAACATGTCTTGAAGTAATAAAGAAATGAGGAAAAAG
>comp59765_c0
GAAACGTCTTTTTGAACGAAAACAATGTGACGATTATTTGAGTTTAAAAATTCGAGATCATAGAAAGATAGACCGTGAACTTGAACCCGAAATTATTCACAATATTACCTTTTTCAGATAAATTGCAATTCTGATAGATGTCAAAAATATGTCAAAGAATGAGGAAGAAAAAGAATTTGAGAACGTCATCAACGGACTGGAAAGAGCCAACATCAAACTCTACCAATTCTCATTACTGGTTTTCTATCCGAGTGGACCCTGGAAATACTTCAACTACATAGTATTATTTTTCTTTGAAATATTCATTATTTATATCATGATTACCGGGGTAATAACTATTATGTTACTTTATAACGATATTTTTGCAGTTTTCGAAGTAGCCAACGCCTTTCTGATAGCGCTGGCAGTATTCATTAACCTGGCCGACTTTCATTTTATTCGCAAAAAACGAGTTCTATGGTACAAGCTGTTTAGTTATTGCAAAGATGAGTTCTATGAATATGATTGCGAGTCTGTCAAAAAGGAAATGGCACGACTTCGATCGTTATGTAGAACTTACATGAAATGGTTCTTCATGATTACAGTACCAGGATTAATTATGAACATTATTTTCATATTCTTTGTTATACCTATTACACGTTACATGATTGGCAAAGAACAACCAACCAATGATACCCGTTTCAATGTATTCTTGCCACTATTGTGGTGGAGCACATTCAACACAAGAACGATTACAGGATTCATCATGCAATACTTACTGATGGCATTTGTAGGTTTCTATATTCTTGAAATTTTTCTGGTTTATATTTCAACTGTGTTTTACTTCATTATGGAATTGATAATTCAGTTAAAGATTTTATGTTTTGCTCTGAACAAACACAAGGAAAGAATTGAAATTTTTAAGGACGGCATGAGGAGAAAGAGACAAGAACGAAATGATTTGTTAGCAACAATTGGTAAAGCTGATGAGGATGCCATTACTACTGAAGTTTTGATAGAACCAATCTTACACCATCTCAAGATACGGGAGTTCTTCAACATGTTTCAAGAATTCAGTTCTTTCTTCTTTGGTCTAGTACTCAGCTTCAATATGTTAGTCATAGTGGCATTATCAGTTATTCTGACCAAAATGGACACCTTATTCTCTGTTGATGGAATAAAATTTTTAACGATATTCATATTTGAAATTCTCAACATTTTCTGTTTCACCTACTGTGGATCTATGTTAGCTGAAGAGAGCAATAATGTTAAGAAAAGTCTCTACAGTGTTGACTGGTATGGCTTCAACTCAAACCAAAAGAAAATTCTAAATATTTTTCAAATTCAATCGGCCTCCAACTTTTTACTTTCCGCGTCTGGCATCTATGATATCGATCTCAATATATTTCTACAGGTTATGCAAACAGCTTATTCAGTCTATAACGTGTTCAGTACTATAAAGGTCTGAGCGATGAATAACATCAATAGGCTACAATCCAACCAAATTGGGAAGAGTGATTGTAATAAAAAATAAAAGAGGA
>comp59929_c0
GCCGGTTGTAGTCCATTCCTTCCTGCTAGTTCTGAATGTAATAACAGTAGGCTACCGAAGGCCTATACAGTTTTCACAGCATAAACTTTCAGAGCATTATTGATAATAATTAGTCAGATCATTTTATTTTGATTACTTAGCAGGCCTGAAATGGGGCTTATGCAGGAAGGAGTGCTCACCAAGCCCTACGGCATCCACATACTTTTGGGCGGTCTCTATGTCAACACAAAACGCGCCTACTGGCTACCCTGTATCATCTACAGTACCCTGGTTGTACTCGACATACTCTTTGGCATTTTCTCAGTTGCCTACACTGTGCTAGAAATTTGGTCGGACGATGTAGCACTCAGTCTAAAACAATTCAACTACGTTCTGTTACGTTTACTCACGTTAGGTTTGGTTATGACGGGTCTGTTCCATACTGAGAAAATGGACGAGCTGTTTCCGATGTTGGTACGATTTCAATACACAACGCCGCTCAACCGAGAACAAGAAGCCGTTATTGATAAGTACGATAAACAGTTTTGGAAAGTTTTCAACTATTTTAAATACCTGATGTATATTGTTAACACTGTGTGGATAGCTATTTTGCCACTGGTTGAAATTACGTTGAACGAAGTCATTCTACACGATCGAAACACAACTCGAAAGTTCGGACAATACATTCCCGTACTAGCCTGGCATCCTTACGATCCAGATGTGTTCATTTCGTTCCTAATCCAGTACATTCTACAAGTTTTCTTCACTTTTCTGCTATGCCACACAGCGGTAGGAATTACAGCGTCCTACATTGATGTGGCCATATTTCTGATAAGCTCGTTCAAAGTTTTGAAAATCTCGCTGCAAGACATCAAACAGAGGGCGTTGTTTCTGTATTGTGCGTCGACCAATCGCAGTGTGCCATTGGAGAGGTTGGATGAGAGCGTGACTGAGGATCCAGTCTATCAGCGACATCTGGTGGGATGTCTAAGAGAAGATCTTAACCACCAGTTGCTTCTGAGAAGGATCCAAAGAGGAATGCTGAAGATCTATGGTCCGATTCTACTATTTTTGCTTTTAATTGGAGGCGTGTTCATCTGTACCAAAGCAATTACACTGCTTGAGGTCAATAAACTGAATGATGCCCACTTATTTAGGAACCTGTTCCGCATGATACAATCTGTGCTAAGCTTCACAAGCTACATATTTGTATTCTGCTGGTATGGAGAGGAAATAACACAGGCGGGTGCTGAAGTATTTGATGCCCTCTACTTTTGTCCGTGGTCAGATTCACCCAGCAAATTGAAGAAGGCCATTCACACAATGATGATCTGCAATTTGAAAGCTTCACAAATGTCTGTGGCTGGTCTGAAGACTCTCAATCTCAAGACGTTTGGCGAGGTGGTGAGTGCTGCCTACTCCTACTTCAACATTGTGAGAAGTATGAAGTAGAATAATACACTATACGTACCTATATTCTGATACCGGTAGACTACTATTGTAAGGCACTAATCAGCTGATTATTATTTAATCATTTGTTCAAATATTACACAATAATTATGTATCACCAACTTCAATCATTTGAC

>comp50637_c1 
GCATTCTTGTTTTGTGAGGTTTTCATAGTTATTATGTACATTGGAGCCTCGGTTCCTTTTCTTGTCTATCTTGTTTTCGAAGTCAACCTACAGTACATGATTTTGGAGCGGTCAATATTGAACTTGGAGTTGAGAGCAGAAGAACTTTACAAGAAGAGCGTTGATCTTCACTCGGAGATTATTGTCAAAAACAGCCTACTTTACGAAGATTGCGTGCGAGAATGTTTGAGGGAGAACATACACCATCATTTGGCGATTGCAAGGCTATACAATCTATATCAGGATTTGACAACTACTATTTATGGTATTGTGATAGGATTGAGCATGTCAGTTCTGGCTACTTTGGCGCTTGTACTTACAAGGACCAAATTATTTTCTTTTGAGACGATGAAATTTACATCACTTTTCGTGATAGAGCTCACAATGGTGTTTGGCTATTGTTTCATGGGAACCTCTCTTACTGAGGCCAGTAGCAAAGTATCAAACGCTCTCTACAATTGCTCATGGTTTAATTTCCCTGCAAATCAGAAGAAGACCCTGTTAATATTTCAGCTTTGTACGAGTGAAACCATAGTACTCAAAGGCAATGGGCTTTTCGAAATCAATTTGCAGTTGTTTGTTCAGATCGTGCGTACAACATACTCAATATTCAACATCTTTTCATCAACAGATTACTAGTGACGCTCAGCCGATCGAATATGAAGTCAATAGCGCAATTGAATACTACCAGTAAACTTTCCGAATAAAAGCTGCAATCTTTTATTGATCTTGTTATTTTTGAAGATAAAAACAATTTAT

>comp62723_c0
TCCTAATGGGAGAGGAGCTCAAACTGAGATTCCTTGGAAGTTTGGAGTAGACTAACAAAGAACTAGCAGGATTGGAGCTCGTAGAGTTTAATTTGTTATCAAGCGTTTTCAAAAAATCCTGGATGACAATGGAAATAATTGAGCGGGTGAGATCCTTCACAAAATTCCTGGGTGACAGGAGAAACAGATTGGGTTCGAGACTATTCATCCTATTGAATTTGGTCATACAGGCGGATCAGCTGTTTTCAATGTACATTGATTGGAACGTATTTGTTAAAAGATTATTGGCTTTCAAAGAGTTCAATTCGGCATTATTCGCAATATTTGTGTGTTTATCTGTTGATGACATCCCCTCCTTGTGCAATATGACTGAGAACTTCCTGAAAAATGACAAAATTACACAAGAGTTTAATATAGACACAAACATAACCTCAAAATTTGCAAGAAACTCAACCGGTTCCCGCCAAAAATGGGACATAACCTCAAAATACACAGATGATTCCCGCCAAAATTCAAAAATGATTGTGGAATGCTCAAACAACATGTTGTATTCACATCAAAACTCAAATCCTACTCCAAAATACACAAAACACATGACAAACTTGCATCTAGAGTCAGATATAACCTCAAAGAATAGAACAAACTTGATGTGGACTGATCAAAAGTCAGTTACAATCTCGAAATGCATAGAAAACATGGCATCCATTGATAGAAAATTGAAAAGAATCCTAGTCACTTTAATTTCTTTTGCTTCAGGGTTACCAATTATTTTTGCCTGTCTTATTACTATTTTCAAAGATCGAAGCAGAATAGATATAGACAGGATGCCGTTTATAGTCCACATGTACTACCCGGAAGGATATAAAACATTGAAAGTTTATTTTGTTAGTTTGTTTTTGAGCTTGGTCTGGTATGCTGCCATGCTATCCTATGTATACTGTGCTAGTGCCGCTTTTGCATTGGCTTCAATCAGTCTTCATACACGGATGAGACTTATTTGTCAATCTCTTTTTGAGGTTGGCAACTTTGGTGTCAATGAAACAGCTGATTGCAATGACGTTGTTGCAATATCACAGCTGAAACAGATTATAAGAGAGCATCAGGAGGTCTTCAATGATTTCCTGGAACTTAACAGAAGATCAAAAATCATTCTATCAGCATTCATTAATATTTTGGCCATACAAATGTGTTGCTACATCTTCTTTATAATAGAGTTGGAGAACGTTTCAGCAAAGATCAAGTACGTTGCGACCTTATTCTTGGTATTTTCATTGATGTTCTACTTTTCCACAGTTGGACAAAGGCTTACCGATGAGAGTGGAAATGTAGAACTGGCTCTATGGGAATGTCAATGGCTTGACAAATCGACGGAATTTAGAAAATGTATTTTAATGATGATGACAAGGGCTTCAAGAAAGGTTTTTCTCAGGCCTTACAACTTGTATGTGGTCGACTTCAGGTGCATTGCAAATATCGTAAATGCAACGTATTCCTACTTCAACTTGATCTCAAACTCTAAATAGTTTATCCAAAAATATGTAATAGGTTTTTTTTTAATGCTATGGATCATTGAGTGACTGTGTTGAATTACTATTATATAACCAGGTCTACAGGCTAAAAAAACAAAGCAAGTGTTATTGGACTTCAAAAAATAATAAAACTTATAATAACCAG

>comp61628_c0
TTGGGTGAAATATTTCTTAGCATATTGTGTAAAACACAATGATACTGAAAAAAGTGACTGACTCCTATCACTATTACAGTTCGAATATTCTGCTGAGAACAATAATGTTTGCCCTACTACTGAACCAATCGCTGAACGTTTTGCTGGCTGTGATTAACTATTGGAATGATATGATTGAACGGTTCATGGGACTCAAAGATGTTGTGCTCTTCTTCTGCCTATCCGCTTGTGCTGTGGATATTAGTTTCAGATTCGAACGCTGCAGCGCCCTCCTCGCAGTGATCGAGGACAAATTCGTCGGCGAAGAACACAACAACCAGTGGACCACGTCCGACACTGTCGCGCTCTACCGTCAACAGCTGACCAACTTGGACCGTCGCATTTGGAAGGTGATCACCGTCACCATTTTCAACATGAACACTTGGCCGCTATTGGCTATCGCACTGCTGCGAGTGGGCGGAGTCAAAGTCGCGCATCCGCCCCTCCCCTGCGCCTACTACCTCCCGCAAACTATGACGTCACACCCTGTCGCCTCCTACGTCATCATGTTTCTGTTGCAAACCTGTTGCTTGTGGATTTTTGCAGTTGTAGGTCACGTGATACTGTCCTCAGTAACGGTTGCTACACAGAAATCGGTTTTAGATTTTGAACTTTTCTGTGAACTTGTTGATAAGTTTGATAGATGTGCGTTTGGGTATGAAGAAAAAAGTGAGAAAATTTTCGATAGTTATACGTACGGACATGAGAAAAAGAGAGAGGAGATTATTGACGAGGAAGGTATGAAAACGGAAACGGGTGAAAAAGAAAGAAAAAGGAGTTGGAGAACGGGTGAGATAGAGAGAGAAGATAGCTGGAGAATGTATAGAGTGGAGAGTGAGAGAGTATTAAGAGAGCAGACTAGGATGTTAGTTGCGTATCACCAAAAACTTTACAACACTATGAAAATACTAGGAGAGAATGCTGGATTTGGAACGACGGTGTCCAACACAAATATCGGTCTAATTAACTGCATCTATTTGTACATATTTGTCAAGACAGATATGGTTGTGATAAGAATATTCACTCTGTGCTATGTGATATTCTCATTCTTTCTTGTCTTCTTCTACTGTCATTGTGGGCAGAATATCATCAATAGGAACGAAGACGTACGTAGACGACTGTCAGAAGTTTCCTGGATGAATCGACCCAAATGGTTTCAGCGTGCTCTTATTCTCATGATCACCAGATCCAATGGCGACGTCCACCTCAAACCTTATGGACTCTATGTGCTCAATCATGACACATTCACCAAAATTCTCAATGTATCCTATACTTCTTCCAATGTACTGAAGGCATTGTCATGAGACACGAATCCAGCTTGCTTGTACCAACAACACTTACTTGTTCAAAGACAATTGAAATGAGAAAAATTCGACGGATTTTCAACAAGTTCTCCGATGAACTTTCTCCACCGATCTGTTCTCAATGCCGTACTGAAT
>comp37650_c0
AGCATTCCGAAGAGCCTGAAAAACACAGTGAAAGCGTATATCCCAATAGAATGATTTAAAAGATAATATAAAAAATATATTGACTAGATTTAAGACTATAGGAGTGAATGAAAGTGAATAAAAGAGGAACCAATTGGAAAGAAAGTGTTGATATATCACCATCTATAAATTATTATTTCTAAATAATGCTACTGCTCAATTTGATCAATTACCTCAAATCTTCAAACACAGAAAAGTATGAATGTCACATAAATATAATGAAAGTACTGTTTTTTATGTTAGGCCTTTGGAAAAGTCCAGATTCAAGAGAACCCAATTATAAAATTGTTATAGCAATTGCTGCAAATTTGACTGTCTCATGCATATTTCTATTATTTGCACTTCACCATTCAGTAGTGAATGTTGACATTGAAGGAATGACTGAGGCACTCATGTTCTTTATACTTTTCGCCAGAATCATTCTCTCCTACTTTTGGTTGGTTAAAAGGATTTCCAGTATAAATCGATTGATAGAAGCGGCTGAGAGAAATTATGACGATTTCGAAGAGAGATCCATTGCTCACAAGACTGGTCTCAAATCCGAATGCGATAGTTGGAACCTCCTTTTTTTCAAATCACTCATCTGGATGTTTTGTATTTTGCAATTACTTTACGCGTATGCTACTGGATTTTACATGCCACATTCAACCGAGAAAAAGTACATGTTTCCAATTCGAAGCCCTTGGAAATTTGAGGAGTCGGGGAACCTGTGCTACTATTTGGCGATCTCCAATCAATTTGCATCGAGTGCGCTCGGATGCGCTCTGGGAACACTTGACGTTACTTTTAGCGTTATGTCGATAAACATACTGAGTGCAGAGGTCGACATCCTTGGAGAGGCATGGAAGCAGACAACCACATACAACCAGCTGCGTCGCAACGTTCGGCAACATGTTCTTCTGTTGAGCTTGATGAACGATGTCCAATCAATTCTTAGCTTCATAGTTCTTGACATGTTTGTGACTTGTGAATTCATGTTATGTCTCTGCAGTTTTCAAATTTATCAGATTTACTCAACCACATCATTTGTTAGCCTGATGAAGAATATTTGCATGTTAGCTGCTCTAATCGTGCATGAATTCGTGTACTTCTTTTTTGGACAACGTTTAGTTTCAAAGACCATGGATCTCCATCGTTCTGTCTACTTTTGTGAATGGTATAACGAAACAAAGTCTTTCAAGAGCTCAATGAACATTGTCCATATAAGAATGAATAAACCATTCACAATTCTGGCGGGAAAGATTGTTCCTGTTACTCTGGCTTCATTTATAACGTGTTTGAAAGCAGCATTTTCGTACTTCAATTTATTGAGAGCACTCTCACATACATGATTTACTTATTGCTGTTGATGGAATTACCAAAAGAAAAGTGATGATTTTGAGAGGGAATTAAACTTACATACTAATATTATCAGAATAAAAGTTGAATTATTGTAAGCCACACTTCTAAGTATGTAATCATTAACACTTGATGTAGAACTATAATTGAATTTCATTCCAATAAATTTGTAGTTTATAGCATG
>comp59170_c0
TCTTAAACACTATCATTGTAATATTTCTGAAATATCGCAACTTCCGAATAGCTGGTGATTGCTGCTGAACCTAAAAAGGTACGGTATAAGATGGGTTTCATTACTTGAATAATTTCCTTTGTGATTGAATATTGTGATGTGACTGATCCTACTCATGATAATAGCTGTCCAGTAACCAGTCATTCCTCTGATTTGGAGGTTGCAGGTTGACTTATATTGCTTGATAAAAGAGAATCATCAGAGGAGGACACTACATAGCACTGTTTTTTTATAGAATGTAGTAGAGGAAGTCTCTATATAGTATGTACAAACATCCCTTCCACGGAACAGTTCAACATGGAAAACAATTGAGTTGTTTCGCCTGAGTGCTGAATCAATTTAAACATAATAATCATATTTGGAAAAAATTCCATTTCTCTTACATACAGATTGAATTATGGGGGGAGCAGGAAAAATCAAGGAAAGTAGAGAAAAACTGGTAAGGTATTTGAAGCTAACAAACTTGTATCCCAAAGAGAATGCCACATTCTTTGGAAAGTTCATATATGCATTTGTTAACTACATGTTTCTGCAAACCATATTTGCAATCATTCAAAAATGGAGCACTTGGAGCTTCAATTCGAAGGTCTCAGCCATTGAGAGCCTGAACAATAACATGGGTACTTTGGGATTGGTCAATGATATATTTCCATTCATTAATCACATTCCATTATCAGTAGCAATGATAGATGGCAAATATTTTTTAAATGGGAATGGTAGGAAAAAGAAAGACTATTTGAAGAGAGTACAGCTAATCGATGAAATGGAAGAAAAAACTGTTAAATTGGTTGACCGGCTTGAAATGATTTTGATTTGCTTCTACACTGGATATATGCTTGCTCCGGCTTTTGGTATAATTCTTCATGTCATGAAATCACAAAGTTTGAATCAAGTTATACTGCCATTCATGTTTTTCATATCGCATGAGAGTGCTGCAAGGAGCCCCCCAGTGTTCTCAAGCCTCCAAACCCTTTTACCAGTTTTTCTTGTGGAGTCATTCTACATCTACATACAGCTGATTTGCACAGTCATTCTCCACACTCGCTTCATCCTCACTGTCAGCCATGTTTCAATTGAAATTGATCTATTCTGCATGGATCTTGAGGAGTTTTGCTTGGAAAATTTTGAATGTGTCGGAGACGGTTCCAACAATGGGAAAGATTTTGCACATCAGAAGAAAAAATTGGAAATGATTGTGAGGAATTTAGTCATTCATCATCAACTAATATTCAAGAAGGTGCAGGAGCTAAATAATTCTTTGGTATCATCCCTGATCTACGGAAATTCATTTCTGACCATTCAGCTGGCAATATTGATATTTTGTTTACAGCAACATCCGGATTTTCTTCAACGTATTAGGTATGCAATAATGATGATACCGTTGTTATTCATGCTTATTGCCTACTCTGAGTATGGGCAGAGAATAGAAAACCAGGGAAATAAAATGAGACTTGCCCTTCACAATTTTCCTTGGCAAGCGAAACCAAAACGTGTACAAAGCACTCTTAAAATTCTCATGATTCGTTCAAATATGTCTCCTCAAATCAGCAGCGTTTACAACTTTTTCAAACAGAATCGACAGAATATGAGTAAGCTGATGAAGTTGGCATACTCCTATTTCAACCTGCTGGAGAGGATTTCTACTTAGATAAACCTTGCGACTGGATTCAAATGACTTGAGGGAAATAATCTTCAGATACTTTTAAATTTCAATGTATTGTTGTAACTTCAAATGAAGTGTTTCACTTTCGCAATGTATGATCCACAAAACTCATATATGTTATGACTGTATTGATTCATAAATGTTATTAAGT
>comp64230_c0
GTTGAACTGTGTTTAAGGTGAACCTACTGAAGTTCTTTTTGTCTGCAAGTTTCATGTAACAAATAACAAAATATATCAAAAGCTAACAACAAAAACAACAGAACTAATCATGGAAAATATTGCATCAAAACCTCATAAAGGTTACAAAAATCTGTTGAAAAACGACCGAGAACCTTCAAAAACTCACACACGAAGCTATAAAAAATTGATTTATCTCATGAGCATTCTCATGTGTACTTCTGGCTTATGGACAAGTCCCAAGAATCGTACCATAAACCTACCAGTTATCCTCCTAATTTTTGTGGTCTACTTGTTTTTAATCTGTGGTGTTATTGCCAGTTATTTCGATCATGAGACAATAAGTGATACCATTGACAGTTCAGTTATTGTGGTACTGATTTTGCTTGATTTAGGACAATATTCAGCATTAATTGCAAAGAAAAAACATTTGGCCAGTTTAATTGAATACGTGGAGCAGGTATCGGAAATCACTGCTACCGGTAACGAGTATAGAAATCTAGTAACGAGTACTTGTGAAAAAAGCTACGCTCGACAAATAACTATTACTGATAACGATTACCATGAGTATTTCGGTTCAAAAGTAACTGTTACTTCAGACAATAAGTACAATTCAAAAATAACTGATACCGATAACGGTTACCAGGAGCCTGTAGTTACCGATCTGGATGACATGGAAGCATGGGATAACAATGTCAAGGAACGTGCATCTAGAGTAACAGCTACTGATAACTGTGACGAGTATGGAGCTGCTACTCGTGAAAAAGGTGAATTTTGGACACTGTTTGTAACGGCTGCTAATATTGTGGGTGTAGCAATGACACTCAGCGCTTATTTATTCAAAACTAAGTTTTATAGATTCCAAGAACGTCGCCTGCTTTTCCCCCTAAAATTACCCATAAGCAACCAACACCCACTAATTTTCACACCACTCCTCCTAATACAAGTCTTGGGCGGGTTTATTTCCTGCCAATTCCGTCTCTTTGCATCTGCCATGATAAATGGCCCCCTATTCATGTTGATTGCCGAATTTCAAATTTTGCGGCGCGATTTTGAACAACAGCTGTTGGCGCCATCTAACGGCAGAACTAAGAACTACCAGCAGGCAGTCGGCTCAATGCAGTATCCGGGCAGAAATTTTGGGGGAACTGCAAATTTCGATTTGGATTTGAAACGATTGGTGAAGAGGCATAATAAGTTGGTCAGTCTCTGCAAAAATATTGAAGAAGTAATGAGTAAACTGATACTTATACTGTACATAATCTGTGAGCTACTACTCTGTCTGCAAAGCTTCAAACTTTACAAGGATTGGAGCAGACTAAGTGCAGAGGATGTAGCTACTGGGATGACAATGTTACTACAAACCGTACAACATTTGTTTTTCTATTTTTACGCATCTCAAAACCTCATGAGCCAGACCCAGGATCTGCATACATCCATATACTGTAGCCAATGGTACAAAGCAGACTGCAAATACCAAAAATCGCTGTCTATAGTCCTATCACGCAGTGTGAGACCTGTTATACTAACAGCTGGCAAAGTGCTACCGGTGACCTTCAGGTCGTTTTTGAAGGGCCTACAAGCTGCTTTTTCTTACTTCAACCTTCTAAGGGCTCTAACTCACTCTTAAAACTCGGAGAGCAGCATTCTTTTTGCAGAAAATTAACACAAAATAAATGAAATAAAACTAAAAACGTCTAGCAAACAGACTAAAAACAAAAGAAGGAACAAATAAAAAAAGAAAAAACTACAAAAAATGGAATTTAGTTTAAATAAATCCAACGCACAAGCCATCGTAACAGTAAACAACCCTCATAAAATGAAACGAAAAAATTTACAAAACTTGAATTTAGTCGGAAATTTTTCAGTTTTTGAAACCATTTAATGAACAAAAACATGAATATTAATAGTAAAAGTTTTACTGATACCCAAAGACCACTTATTACAATATTAAGACGTTTTACAATAGTTCACATTGGTAGATATTTGGAGTAGTAAGACTCTAATTACAACATTGAATAATTCTTCTAGAATGTAATAATTGGACTAAATTAATTGAGATTGTAGTAATTTAAATAATGTCTTGAATTGTAGTTATTTAAATAAAAATTGAGTTTCTAGCTTGAAAAATTCATAATTATTTGCACTGAATAATATTCACACATGGTAATCAATCACAGGACCCAATTAATGAAAATTGTTCTAATTGAAATAACAATTTTATTTCTAGCCTAGAAAATTCAAATTTTCATTGAATAATATGCATAGCTGTTATCACAGGTGAACTAAATCAATTGAAGTTGTTATTAAATTGTAATAAAATTTGAATTTAAACTTGATAGAAATTAATTTTAAATGGAAATAAACTATACTTACAAAGTAGTAACTAGTTTCGACCTGTT
>comp60687_c0
GGGGATTCTCATCTGATCAGTAGTTGCTGTCTCCAAGTATTGGTGGAAGATCAAGCCTTAAAGGTTTAAAAAAATACAAAAACTATTCTACTACTTCGAGACAGAGTATTGCTAGAGTATTTGTAACAAGAGTATTTTGAGCTAGATAGATAGGGTTGTCGCGAAATTTTTAATAGCAATGAAGAAGATAATAGAGATAACCGATGTGGTAGAGACGATTCTAAGGTACTTGAAAAGGCCTGGCCTCTATCCACCCTCCAAATCCGGAGTCAAAGGCAAGATAACCTACGGCATAGTTGTTTATGTGGTGTTGGAGATCTTGTTCGTGATGGCGCTTTGCTGGCGAGAATGGGACTTTAATGCGCGCGTGACCGCTCTTGAAAACTTGAACCTAGCCGTTGGAATTCTCAACTTAGCAACGGAGCCAAAACTGCTGCATGACAGAACGGCTTATCAGGTAAGACTGATGTCTTCAAAGCCAATGCTCTACAACTTGAGCAGTTCATCTAAACAGCTGATTTCAATCTACGAGGAGAAGGAGGCGTATGCGCGCGAAATGGAGAATCAGAGCATATGACTGGCAAAGATAATAGGGACTTCGGTGCGATGCTTCTTTGTCGGCTACACACTGTCGTCCCTATTTGGAGTGGTTGTCTACCTAATAGACTCCGATTTCAACCGACTGTCTCTTCCAATGATTTTCTACAATCCATTCACGCCTTCGCCAGCCATATCATTCTCAACTTTCACGCAGTACTTGCTAATTTTGCCGGTCGAGCTGTGGTACATCCATCTCAGCTTCACGCTAGCCTTTGTTCTGAACGAATCGTCGTTTCTGGCCGTCGACAACGTGGTCAGGGAAATGAAGTTGTTTCAAATGAATCTGCACGAGTTGAACAAAAATGCTGATGCCATTGAAAAACAGGCGAATGCTACCGAGGACTACAACAGGCTGAAAGTGATTGTCAGGCAGATCTCAATCCATCATCAGTTGATTTACAAAAAAGTGGAAATGCTGAATAAAGGATTCGACTTTCAAGTTATGTACAATAACACATTCATCTGCTTCCACCTATGCCTGGCTATCTTCTGTATGGTGAAAGTGGATCTACTGTACAAAATCAAATATGGCGTTTCTATTTTCGCCATCACAATAATTTCGTTCATGTATTCAGAAAATGGACAGAGACTTGAAAATGAGGGAGAAAACCTACGTTTGGCACTATATAGCTGCAGTTGGATAGGAAAGCCTGCATGGTTCTGTCGATCTCTGTTGATTCTAGTGACACAAAACAATAGAACTCCAAAATTAGAGACTTTCAAAATTTTCACCCTGAACAGAAATAATTTGAAAGTGGTGATGCAAGCGGCATATTCATATTTCAGTGTGCTGATAAGATTTTCTAGATAAAATGTTTGGCTAAGACTACTGATAATGATGTTCAATAAAG
>comp56083_c0
CGGAAAGGTTCAACCCAGCACATACCTCATCATTCATTGTTTAGTCTTGAGAAAATTCATTCATAAAAATAATCTGTTCAAAATATTAAGATTAACTCTTACAGCATAATTCTAATTACGGCTCAACTTATTGAACAGAATACAAAATAATCACGATACTGCCATGAGTGAGACTCCCTCTGGAAGTTGAGGATTTGAATATAACATCTTACATGGTTCTCCTACTGTCAGAGGTTGGGAGAGCACCAGAAAAACTTCAAACAATACTGGGAATTGTCAAGTATGGAGTCAAGTATTCAATAAACATGAAGCTCTCCGAAAAGCAGAAACTCATAATCAAGCAAGCAAATAAGAATGATTTGCTTATGTGCTTTTGTTTCATAGGAACTGTGACCTGCTATGCAATAACCACCGGAATAATCCCGGCTATCTCGGGTTTCATAAAAATCAGCACCGGAGATTTGGACGACGATATACTGGAGAAAGAGATTCCAATGCCCGTGGCTGGATCGTGGCTACCTTTTAGCATCAAAAACCTGTCCACCTATACCTTGCTGGCTGCATTTCAACAGTTCGCCATCTCGTTGCATCTGTTCATCTACATGGGATGGTTCGCAATGACCTCCTCAGCAATGATGAACATCAGTTCGGCTTTGAAACTGTTAGCCTGCTTTGTGGATGAGATGGATGAGCGTCTAGGAAACATTCAAGAGGGCAAACCGCTAGACAATTATATAAAGTTCATGGTGGATTATCACAATGCAATTTACAAGACAATCAAAGACTATGACAGTGCTACAGCAGTTATGATGCTACTATTGTATGCAGTTTGCGTGGTCGAACAATGTGTATCATTCTTTTGCATCTATGAGGTGAATGATAGAGGTTTGCAAATTACCTTCTTGGGTGTTTTGATCGTCAATATTCTGATTCTGGGATCATTTACATTCTTTGGCCAGTTCATTATTGATGAGGGAGAAAAATTACGACTATCTTTAAACCATAGTAACTGGATAAATAAATGTGATAGCTACAAAAGAAGCTTACTGATTATCATGGCCAATACACAAAAAGATGTTGCATTGAAACCTGCGGGCCTCTACGTTCTGGATAGACACACCATTATGCTGATTGCAAATGCCAGCTATTCTTATCTGAGTTTGATGAGGAATTTTAAAAAATAGGATGCGTTACTTCAGAAGGTACTTGAGTTTGTAGAGAAATAATAATTATCACAGTCATTAATTAGGTAGCTTATTTGTGTGAATAAAAAGTTGTTGC
>comp147392_c0
TATTTTTCAAAGGTTCTGATTCCTTTTTCTATAGTCTCTCATTCCGTCAGAAGTTCAAGTAAACCCAGGGTCGGAGTGCTCTTATTCCCAACTTTAAAAAGGTACCTTTGCTTCTTCTAAGTTGACAAAATTCCACGATTATGATCAGAACAGATACCTGGAGATTGTTCATTCTTATGATAGACCTACAAAATAATTAAAAATGGAAAGTTCCAACAAGCCAGCAAACACTGCTTCTAGAAAATACACCACTCTGACCCTGCCACCAAAAATAGTCTCGGGGATCTACTTGATTTTAACCATATTACTGCAACTGAACCTCATGCTATCAGTTCATTCTGGATGGAATGATTTTATACAACGCTTAATAACAATTAAAGACATGATATTAACTTGTTTTTGCTATATGAGTTTTGCTAGAGTTATAGGACGAGATACAACACTTCTTTGCGAGTATGTAGAAGAGCACATATCATCTGTCAACATAGGTAAGAACCGCATTGAAGGACAAAATTTAATATTATTGAATCGCGAGCGAAAACTTGAAACAACTCATAAAATAGTCAAAAGGTATTATTATTTATTGGTTGGTATATGCGGACTGTTACCGTATGTTCAAAGTTTGAAAGTACTAATAAGAGCTGACTACCTAGAGAGAAAGCCAAAAGTTGCATTCCTTTTGAATGTGCATTACCCCGAGGAGTATCGATCGTTTTTTATGGATTTGATCGTACAGACGTTTTTGTTGGTGTGGTACTGTGTCTTTATTTACTATTGGATATCTGATTTGAAGGCAATGTCTCTTTCATTCCAATGCATAACTACTGAGATGGAACTACTGCGCAATTCAATCGATGAAATGGATACGATTATCGAGAATCATCATTTAGCAATCAATAAACAAAAAAATATGGACTCAGATCTTTTTAACAAAATCATTTTACACTCATATCTTTCTGGAATCGTCAAAAGCCATCAAAATATTTGCAGCAGGATGAACTTTTTCAATATTAATTTGAAAAATCTAGTCGTGTTTTTGATGAACGTTTACGCTCTACAACTTTGTCTCTTCCTCATCTTTGTAATTGAACTGCCCGATATCTTCTCCAAAGTAAGATACCTTCTTCGGTATTCAATTATTTTGTCTTTGGTGTTCTTCGTATCTGTAGATGGAGAAAAAGTAACTAGTGAGGGAGAAAAACTAAGGAGAGCACTGTGGATGTGTTCTTGGACTGATAAACCGAACTGGCTAAAAATGTCATTGCTAACCATGATGACGAGAGCGACAGTGGATTTAAAAATACAGCCATTCACTTTGTACTCTTTGGATCTGACTTGCTTCACACAGATAGTGAAAGGCACATACTCTTACTTCAACATTTACAAGAGTCTCAAAAAATGAATGATAGATAGTATGAAAATTAATTCATCCAGAATCCACTTAAATAAGAAAGCAGTACTTCCTCTAAGTTTGAAGGTGAATATTAAAAAATAAATGATTGGAGCATGAATTTGTGTACAGT
>comp60798_c0
ATCTGTCAGTGCCTAAAAGAGACACAAGGAATAGACGTCCAGTGAAGAAAATAAATCAACTGAGAAGTGGTTAGTCTCCGGTATTAAAATTTCTTAGAAGGAATACTTCTCCAGTCTTGGTATCTGAAACTTCACTGTACCATGCTATTTTAAACTTTGAAAGCTTCATCTTCCAGTATAAATCGTCTTGATATTTATAACTACTTGAGTTACAAAATTCGCTGAAGCTCAATTTTTCCATGAAAGCTTTCATTGAGCTGCTAGTATAGCTTTCCCAGAAAAAGTGATTGAAGAGAATAAAAGTACCTACTTAGTTATCGATTACTTTCAATCTGAATTTTGAAAAGTGATAAGGACTTCCACAAATAATAATATAGGTTGCCACTTCAACTGCATCTCTCTCTATTCTTGACAAAATGGGGGAAATCAAGCAGCGGCTAACTGAGAAAAATCCTCCATTGGAATTTGGTGATAAGAAAACCAGAAAATTGCCTGAAGAACAGATAACTGAGGAGAGCCTTCTGCTGGCTTTTGGTGATAAGAGAATCAACGGAAAATTTGGTCTGCTATTTTTTGCTTTAACGTGGACGTTGCAAATCAATCTGATATTCTGTCTCACTTATGAATGGCCCGATTTTCTCAACAGAATTCTGACAATGAAAGAGATACTCATGTCGTGTTTCGCCACAAGCGGATATTTTGTACAGAACCATCTATTAATACTAGAAAACGATGTGATAAAAAGATATTTGAAGGACGTTAAATACCAGAACACGTCAAGAGAGAGAAATAGAATTATTGGCGAAACGAATAATTTCATCAAATGGTTCAGTGTGGTGTCGATTAGAGCATTCAAAATTATGTTCATATTTGGGGGCTGCTTGCCTTTGCTTCAAGTTATTATTTTCCTTACAAAGTCCTATTTGACGGGATCCGAACTGAAGCAGGTACCTTTCGTTGTTTTCGTGTATGTACCTGAGAGGTTCAGAACTATACATGGGTACTTAATTGCTCAAATTTTAGCATTCTCATGGTACGGACTAGTTTCCTACATGTGGGGTGTTAGTTATAAGGTCTATTTGACCTCAATAAGATGCGTCGAAACTGAAATGCAACTGTTATGTCAGTCGTTGGAAGAAATAGGTATGATGTCTGGAAGTGGCAACGAATCTATTCTTGTTTTTAAATCAGACACCAAAAAAGTGCAAGGAAATGAGGAGGATAAGCTGAGACAGTTCTTCTCATCTATAATTCAACATCATCAGCACATTCTCAAGTTGACCTCATTACTTTCGAAACACTTGAGACTCGTGATTGTAACATTCATCAATATTTATGGTCTTCAAACATGTTTGTACATGATATTTCTAATAAAGATGAAAGAGACTGGCCTAAGAATGAAATATGCATTCATATACTGTATTATTCTAGTTATTATGTATTCTTGTACAAAAAGCGGCCAAGATATTAAAAACAAGGGAGAGAAAATTCGGATGTCATTTTACGAATGCGCTTGGGTAAATAAACCACAATGGATGAAGCGCTCTCTACTGGTTATGATGAGTAAATCTGTGGAGCCAATAGAATTGAAACCGTTTGGTCTCTATGTTCTCGACTTGAACTGTATGGCAAATATATTGAAAGCTACGTACACTTACTTCAACATTGCCAATGAGTTCTTAAAATGAGGAAACAAATTAGCAATAGGCCTACTGATACAATAATGATGAAGGATGAAGAAAAGGAATGGATGGAACTGGAGTGCTACTGCATAATGGATAGAATCGAGCATTTCATGATTCAATAATAATGGTACCTTGTTCCAATGATAATTTACGGTGTTTTCTGGAAGGACTGAGAAAAGGAATTATTTTATTCCAAAGAGCTTCCGCAGCTCGAATCGTTGCTAGTCTTAGGATATTGTATAATCTATTGTATAATCGTAGGATATTGTAAATGTTATGGTTGATAAAAAATTGACAGAATATTAATTCAATGTACAAAAATGCATAATAAAGCTCGAATAGTTGATAGTCTTGGGATATGAATTATATTGTACAGGAAAAAGTTATGGTTGATGGAGAATAAATAGAATATT
>comp55722_c0
GGGAAAGTAAGCTACTGTTTGAGAAGCGACTAAGGAATAACCAAGCAGGATCCCTTGTCACTCATCCACACAACATCACTCAGTCGTTTTGAATTGTTTGAATTTATGTCGATCACTCTCTTCCGAAGTCACAGTACTCCTTAAGTGTAGATCTAAGTATATTCCATGATTAGTGACTTCCATAAGTAAATCTGAAAGTAACAGTTGAAGTTTTTGTAAACTTAGGGTAGGCTGGTGGATAATAAGAGGAGCGGAGAAAGAGAAGGGTAGAATGGTGAGAGCGGGAAAGCTATCAACCGAAGAGGAAAGTCTGCTGGAGATATTTTCAGATAAAAGAATAAGTAGAAAAATGACGGTGCTGTTTTTTGCTTTAACTTGGTCGGTACAGATCAATCTAATTTTCTGCCTCGTCTATGAGTGGGCCAACTTATTGAACAGGATTCTAGTTATGAAAGAAATACTGCTGTCGTTGTTTGCTATAAACGTATATTTTATACGAAACGACATGCTTGTATTAGAGAACAAACTCATCATGAGATATATAAAAAACATGAACCAACACAATACATCTAAAGAACGAGATCGTCTGATCACAGAACAGAGCCAGTTCATGAAATGGTTTGGTGGTGTGGCCTCAGTCAGAGTGTTCAAATTTATATTTATATTTGGAGCATGCTTGCCAATGTTGCAAGTTTCCATTGCACTAGCAAGGGCCTATTTCACTGGAAAACTTGAAAAAGTGCCCAGTGTTATCTTCGTGTATGTGCCACAAGTATTCAGGACAATTCCAGGTTATTTGATAATCCACCTGCTATGCTTCACCTGGTCTTCATTTATCACGGCTATATGTGCTGTTATTTACAAGGTGTACCTGACCTCCATGAAGTGTGTTGAAACAGAAATGGATCTGCTATGCCAGTCGATGTTTGAAATAGGCCCCATGCTAGCCAATGATTACGAATTAAACACGAAGGAAGAGCAACGAAGTGAAAAGAAAGAGCTGAGACACCTCTTTTCAGTCATAATCCAACATCATCAGCACATTCTAAGGTCAATAAAATTGCTATCGAAACACTTAAAACTTATGATTATCACTTTATTGAATGTCTATGGACTCCAAACTTGTCTCTACATCATTCTAACATTGAAGATGGAGCAAGTAGGCTTGAGAATAAAGAATGCTTCCCTCTATATGATGTCAATGCTCATAATCTACACCTGTACAAAAACCGGTCAAGAATTGAAAGACAAGGGAGATAAGCTTCGCATGGCACTTTACGATTGTTCATGGATTGATAAGCCAGTATGGTTCAAGCGCTCTTTACTGGTTATGATGAGTAGAGCAATTCAAGCTACAGAGTTCAGACCATTCGGCTTATACTCGTTTGACATGAATTGTATGGCCAATGTCCTCAAAGCAACTTATACATATTTCAATGCTGCCAACGAATTTCTCAAGTGATGCACTTTTATGAGTGCTGTTTAATATTTTTAATGGATCTGTATTCTACAGTCAATAACATCAACAGTCATCATCTACGTGGTATTAATACAAGTGTAGTTGATGAATAATAGTGTTAATGAATAATTAAAGCGAATAATC
>comp57440_c0
AGATACCAGATTTTTCAAAAAACCTTCAAACCTTTTTCTTTTTACACAAGAACTCCCAATCCCAAATAGGTGGAATTAAGAAAACCTTTTTGTAGTAGGCTTTATAGAGCTCATCTTTTTTTCTATACAATAATACTATGGATGACAAACAAGGAATCAAGGAGGAAAAATTTGAAAACATTGTTAGCGGACTGGAGCGAGCTGGCATCAGACTATACAAGTTTTCACTACTTGTATTTTACCCAAGTGGTTTCTGGAAGTACTACACAATTATCGGTTTTATTTTAGCCGAAATACTTGGAGCCTACTTTCTCATTGTTGGAGCTGTGGCAATTATCCAGCAAATGGATGACATTTTTATACTTTTTGAATCGGTTCATGCCTATTTGATCATGATTGCGATTTTGACCAATCTGAACGACTTCTATATTGTTCGACCTAGGGTAAGAAATTGCTGGTACAAATTGTTAGTTTTGTGTAAGGAAGATTTCTTTGAATACGAGTGTGAGTATGTGAAAAGAGAGGCGGCTAGATTAAGGATGTTATCAAAGATGTATATGAAGTGGTTCTTTAACATTGCTATTAATGGTATATTCGTGACTTTGATCATGGTGATGGTAGTGATACCATTGGTACGACTGTATTTGAATGAAGAACAAAAAACCGACAATACTTCCTATAATGTATACTTGCCGCTCTCGGTGTGGAGTCCTTTCAATTCACGAACAGTCGCTGGTTATGCATTCAACTATTCATTGTTGTTCATCACTGCTTGTCACCTTTTAATTATAATGTTGGTTTACATCTCTACTATCTTCTACTTCTTCATGGAATTGATAATACAGCTGAGGATTCTTTGCTTTGCATTGGAAAAGCATGATCAAAGATTGAAAATACTGAGAGAAAACGCCACTAAACAACAAACATTCAATTCTACGTCGAATAAAATGATCAGCAGGGCCGGTGACCAATTTGAGAATTACTGCATAACTAAGAGTTTGGAAGACCCAATACTCCATTACTTGAAAATTAGAGAATTTTTCAATGTATTCCAAGAAGCCTGCTCGTTTTTCTTTGGTTTAATGCTCTCAGCGAATATGCTGGTCATAGTCGCTATGTCCCTACTTTTGACAAGAATAGATTCGATTCTAACAGTGGATGGTTTAAAGTTCTGCATGATATTGAGCATTGAAATAGTGAACATTTTTATTTACACTTATAGCGGATCGATGCTAGTTGAAGAGAGCCACCAAGTCCAAAAATATCTTTACAGTATTGAATGGTATGGTTTCACTTCTAATCAGAAGAAAACTTTGAACATCTTCCAGAATCAGTCTGGGTCCAAATTTCTACTTATGGCTGCTGGGCTGTATAATATCGACCTTGATACGTTCATACAGGTTATGCAGACCGCCTATTCAGTGTTCAATGTTTTCAATAATATGAAGAGTTAAAGCGATATCATAGAAAACATTGCTGGAGTCAATAATCGATTGATTCAAGGTTCAAGGGTTTTGAAAGTAGTCGTCAGAATATGCTGACCATCAAATTCGAATCTACATTGAATATGTAAGAGTTCATGAAAAAAGATACCTTGCGACACTCAAATGAAAATGGATGACATGGAAGCTCATTGGTAACATCGACAAAACGTCATTGAATAGAAAGATACAAGTAGTTAAAACCACATACTTATTTAGAGTATTCAAGGGTTCAAAATACACTTACTAGAATATTCCCGTCTCTTGAAAATTGAAATAAATTCATCTAATAATATTATTTTAGTTAATAGCCTGAATAAGAACTAAAATATTTGTAATGATAGATTCAATTGAATCTATCA
>comp57217_c0
CCAGAAATCACTTTGAAGGGACCCGTCGCCAATATCAAGTACTAATGTAACTTTTGTTTATTTTCTAAAACTTTTTAAATTCATATTCCTGCTACATAACTTAGTGCATCGGGATCTAGTGAAACTAAAAGTCAGTAAATCTAAATTTTTGGGGAAATTGATTTGAGTATTCTTCAAAATTCAACAAAATGGATAAAGTTTAAGTAAACATCCATTTCTCCCATGGAAAGCAATGCTTTTGATGTTGACATCCATTTTAGAAACAAAATTCGTCTCCTGAGATACGTTTCATCATGGTGGACAAACCCTTCAAAATTATGGTTGAACCTTTTGGAAAAATCACTATCTGCAATCAGAATTCTCCTCATGATGCTGGCATCTGTATGTCAACTAATACAACTAACAAAAATGTCAAATTTGAAAGGAGCCAGTGAAATTGTTGAGGTTATGACACTAACAATATCAGCCTGCTATAAATCAACATTCTTCTTGTATTACCAGAAAGACTACGCTGCTTTGCTGAATTTGATGAGAGGTTGTTTTTGTGAAAATCCGTTGTTTTTTAGGAAAACTCAAAAAAAGTATACAAATATGAGCAAGTTCCTATGCTACACAGATGCCATAACCTATCTTTACTTCACTACTGCGACAATTTTCATCTTGTTTGGAATTATTGCTACAATTTTTGTCCCAGAAACACAAAACTCCAAAGTGTTACCTTACTGCAAACCTAACCCCACTTTGATTGGTTGTGACAGCTTGCAACATAACCTCAATTCTCAGCAGTTATCCAAGAGCAAACCTAACCTAACTTTAATTGATTGTAGTAATGTGCAACATAACCTCAATCCTCAGCAGTTATCCAAAAGGAAACCTAACCTAACTTCAATTGATTGTAGCAGCAAGGTGCAATCCCACCATAATTCATCACTCATTTTGAAAGTATGGTTGCCTGTTGATTATTCTTGGACTCCATTCTATCAAATTGTTCATCTGGTGACAAGTTTCATATTGTTTGACTGCTGTTTGATTTATGTGGCACAAGATGCATTCTGTTTCACCTTCCTGTATGCTGTCTGTGGACAGTTTCAAATTCTGGAAGAAAGTTTGATGAATCTGGATCATTTGGCTCGTGGGAGACTGAATGTGGCTGCAAAGAGAACATACTCTGAACAAGGCAAAGATGTGCAAGAATCTATTCCACATCACATTGATGGCAATGTGGATGAGAAATTATTGCATAAAATGTTTGGAGAATGTATTCAGCAACACATTTTATTACTGAAATTGCTTCGAGACTATGAAAAACTTATGGGGAGTATGATAATTATCGACTTCCTCCATGCTATTTGTTCTTTGAGCTTCGCTTTGCTTGAACTCTCAGTTGCACATACACTTGTCCATGCGATAAAGCTATTCTGTTTCATTGCCATCTGTATTGTACATCAGTACATGAATAATTATTTTGGAGAACTGGTGATACAAAAGCAATTAAGCATATCACGAGCGGTATACTCTTTACCATGGGAAGAATTCCCGAAAAAAATAAAAAGCTCAATTCTGTTCATGCTCTTAAGAACTGAAAGACCGATTGTCATCAATGGATTCAAGATGTACCTTCTTTGTTATAGAACATTTGTTGAGTTCTTAAAAGCTATTACTTCCTACTACACAGTGTTAAGGAGCGTACATTTGGAGAAATAAATCAATGGAAAACAAATTAAAAAGACTTATGCCAATGCTAAATAAGTCATAAACTAGCAATTTGATAAAAAATGATTGGTAATATTGGGTTGTTGAATTTTGAGTAACAGTACCTGTATAGTAAGTTTGATTTTTATTTTGAACAAAGATCAACTACTTTATAATCTCTTTATTCAAATGTGGAAATTTTTCTGGATTTAAGTAGAGAAATCTCATGATCTATCTAAGTTTTTAAAATAACTATCTAT
>comp49303_c0
TGTGTTGCAATTACTAGCGATAAATAATTTGCTGGGTGAAATGAAGTTGTTCAATTTGATTACGCAAGAAATTGAGGGAGAGTTTGAGGATGTGCTAAACGGAGTACAAGTGAATGAAGTTGGACTGCGTTTAGCGGTTAGGCAACTTGTGGTACACCATCAGACTATATTCAGGAAAGTAAAAGGATTGAATCACGGCTCCAATTTTCGTATATTCTATGTGAATTCATACATTTGTTTCCAAATTGTGTTCGGACTTTTCATCTTTTTGAAAGGAGAGTTCATCTACAGGATAAAGTATGGTGTGATGGTTATTACCATAGGGCTGCTTGAATTCATTTTTAGTGAGAATGGTCAAAGACTACAGGATGAGGGAGAAGAGTTGAGAATGGCTCTCTATTACTGTAACTGGATAGGTAAACCTGCCTGGTTCACAAAGACTCTACAGATAATGATGATAAGAAGCAATCATTTGCCTAAACTCGGACTTTTGAACTTATTCACACTCAACAGGAATAATGTTACTGTGATAATTCGAGGAGCCTATTCCTACTTTAGTTTACTGAATAAATTTTCCTCATGAAGGAAACTTGGTCCACAAAAACCATAGCGGAAATTACTTAATAAATAATTGGTAATGTATACTGTAATACTACATGGATGATATTATTATTGAAGAAAGCAAATGAGAGGTTTTTCAACATGATTTGTTGATTAATATAGAGTCTAACTCAAAATTATATGAGAATATTGATTAACAATTCC
>comp44516_c0
GTTCTTTAGAGCAACGAATGAGCCCTGAGAATTGCCCAAAATCCACGAAATCTATGTTTCAAGAGCATAATAATCTTCTTGAAATACACATTTCAAAACTAATACATCTCTGAACACTGAACAATCTCTGAAGAGGAAGATTTTTTGATCAAGAGAACTACTTTTCCCGTACCCATATAATGGAACTAGTGAAAATGAGCGATGTGGTCGCAACCTTCATGAAACACCTGAACAGCACTGGACTTTATTCGCCTAAAAAACCCAGCTTAAAAGGAAAAATCACGTACTTCATTCTAATCTACGTGGTTTTTGAAGTACTATTTGTGATGATTCATAGCTGGAAAACGTGGGACTTCAATTCTCGAGTGACAGCTCTTGAAAATCTCAATTTGGCAATCGGTATCTTCAACATAGCCACTGAGCACATGCTTCTACATGATAGAAAAGACAACCAGATTCAACTAATGTCATCTGAAGTGTATTTGTATGATGTCACAAAGGATGGAGTCGGAATTTCCATGTATCAAGAAAAGGAGATTTTCGTGGAATCTATGGAAAAAGACAGCATCAAATTGACAAATATCATAGTGACGTCATTGCGTTGGTATTTCGTAGGGTACTTGATGTCATCGCTCTGTGGTTTACTATTCTACTTGATCAATGATGATTTCAGCAGTCTCTCTTTACCCATTGTGTTCCTCAATCCATTGACACCATCACCAAGCATATCATTCATCAACTTCAAACAGTACTTCATCATACTTCTGTTTGAATTATGGTACACTCACTTGAGTTTCACTCTTGTGATAACCATGGGAGGCTTCTACTTTCTTTCCATTGACAATGTCACAAGAGAAATGAAGCTGTTCCACATAAATTTGAAAGAGTTGAACTTGAATCTTGAATCAATTGAAGCTGGTGTTGGGGAGAGTGGACCTGACAGATCAAATTTTGAGGTATTGAAACCGATATGCAAAAGAATATTCACTCATCATCAACTTATTTACAAGAAAGTGAGAATGCTTAACCAGGGTCTTGATTTCATAGTGATGTACTACAATCCATTCATCTGCTTTCAACTCTGCTTGGCTATATTTTGCATAGTGAAAGTAGACATTCTCTTCAAAATCAAATACGGTTTCGCATTTTTCACAGTCCTTGTCATGTCATTCATATATTGCGAAAAAGGACAATCATTGGAGAATGAGGGAGAAGAATTACGGAACGCTCTCTATAACTGTAATTGGGTGGGCAAGCCCACTTGGTTCTGCCGATCTCTTAATATACTCATGACTCAGAATAATCAAATTCCGAAAATTGAAACGTATGGAATTGTGACACTAAACAGGAAGAACTTGAGAGGAATAATGCAAGCAGTCTATTCCTATTTCAACTTGTTGATGAGATTTTCAAGGTAAGCACATTCTCATCTTTGAGGAAGTGGACGTGAGTTCAAGCATCGAGATATTGGATTGATAATATGTAATTTCTTTCAATAATGATGAGAAAAAATTACGAGGATATTGACAATAAACGCATACAA
>comp48809_c0
AGATGGAGATATGGATGTGGAGAAAGATGAAGGATTGAGAAGGATCATGAGGCATGTTGTGTTGCATCATCAGCTGATTTTCAGGAAAGTTGCAATCCTGAACTCTGGCCTGAAGTTCCGTTTATTCTACTTCAATACATTTTCTTGCCTGCAAATTTGTCTATCAATTTTCAGTTTTATGAAAGGTGAGTTCACGTTCAAGGTAAAGCATGGCGTGGTTATATTTGGAGTTGGTATGAATTGTTTTTTCATTTGCGATTTGGGACAAAAACTTCAAGATGAGGGTGAACAGATAAGGAATAAATTGATTTACGGCTGTAACTGGTTAAATAGGCCAAACTGGATGAACAAAATGCTGCTAATTCTGATGATGAGGAGTAACCAACTGCCTAAACTCGGTTTATTCAATGTTTTTACACTGAACAGAAACAATTTTAGAGTGATAGTTCAAGGAGCCTACTCCTACTTCAATCTACTGAAGAATATTTCCAACTGATTTCAACCAACAATGATCTTCAGTTGAAAAACGTTATTCTCATGACAATTTGGAAGAAATTTATGAAAATATCATAAAATTTACACTAATAAAGAA
>comp56791_c0
GGCTGCATTAATGTCGGAAGGCTCTTGAAAGGAATCGCTCATCATTTTTCCGCTCTATTACCTTCCATTTGTAGACTATTGAAATTATCATTAGCGCTAAATCAATACCGTACTCACCTAATCAACTTGATAGCGCTAAATCAATACTGACTTAATCACCTTTCTGTAATCTATCAAAATAATAATTATTTAGTTTGTTTTGGACTCGTAAACACTACAATCATTAACGATAAATAGTTTTTTGTCTCATAAACTTCCAATTTTTCGCCAGTTATTCAACATGCTGGACCTCATCTACACAATATTACACGGCGAAAAAATCGATCGCAACCAATACAATTCTTTCCTAAAAATCATGAAACTACTATTAATTGTGTCAGGATTGAGGAAACAATCAGACCCCGAACAACTCAACACAATCCTTATAATTATCAACGTTATCCTACTGGTTTCAGGATGCATCACATGTTTGTTATCCTGTTTAAGGTTCATAAACGATCTGAATACATTCACAGAGGCTTTGATGTTTTTTATTCTGTTTGCACGAGTAATCGGGAATTATTACTCGTTGGGAACGAATTTGAGGAAGATAAATAGGTTTCTTTGGGCGTGTGAAACGAATTTCGACGAGTTTGAGAAGAAAAATTTGAAGGAGATTTCGAATTTGAAACAAATTAGCGATCATTCCGTGTTGACCTTTGTGGTGGTTATGGTTTCCTTGTTTGTCTCCATGTTTGTAACGTACACATCTTCGTTTCGTTTCTTTCCGATAACTAGTCCATGGGATAACCAGATTGGTTCCAGTGTGTTTCTGTCGAATATTGCTTTGCTGTACCAGATTGTGGTATGCTTTATTTCCAGTGTGGTAAGCTTGACCGATGCCACAATGGGTCTCGGTTCGGTCAATATTATCTGCGGTGAAACTGAGATTCTCGGACGCACTCTGTTGGCGACTGATGGAAATCCGAGGCTTAAATTGTGCGTGAAACAGCATTGCTTCCTGATCAGTTTGATGTACAATATTCAATCTATATTCAGTCTGAATATATTTTTGATATTTATTTCTTGTGAGTTCATGCTGTGTCTATGCAGCTTCCAAATCTATCAGATGCATGCTACAATGACCATAGCCAGCTTGGGAAAGAATATTTGCATGCTATGCGCTCTGCTTTTCCATGAGTTTGTCTACTTTTTCTACGGACAACAGCTTGTTAATAAGACGGCCGACCTACACCATGACATATATTTTTCTAAATGGTACAAGAAACCTGCACAGTTCAAGAGTTCCACCTCAATCATACAGTATCGAACGAGAAAACCTTTTGTTATTATGGCAGGAAAGATAATTCCGGTGACTCTTGCTTCATATGTGGCGTGTTTGCAAGCAGCTTTTTCATACTTCAACTTATTGAAAGCTTTATCACACAATCAAGAGTAACTAACACACGTGAGGATAGCACTACTGGCGACTCCTCGTAACCGAAACAGGTGAAGTGCCCGTAT
>comp43248_c0
GTGTGACTTGAGAATGTTATAACACTCATTCGTTGGACAGTAGACAAAAAGAAGGTTTGTTGCTGCTCTAAAAAGCAGAAAGCTAACACTGGTTTAACCGCCATGAACGACCAGGAAATGTGGGATCCTCTCACTTTGGTTTCCAAAAGTCTTGCATTCATGGGTCGACCAATTCCAGGGAAGATTGAAATCAGATACGTGTTAATGACAATATTAGCGATTATGATGTTTTTGCAATCATTTCTATTCCTGGTGATGCGTTTTTCCGATCTCAAATGCAGACTTCTCGCCTTTGAAGATATGGTGGTGATATTTTATACGTGCGGCATGTTAATAGACTTTCTATTGAAACCAAAGAAGGGGCTCACTATGATGGCAACTATCAAGAGAAAGCATTTCAACGTGAAAGAGGTGATTTCTGTAGAGCAGAAAGCTATGCTTGATAAACTGGAACGTAAAGCGCAAAGTACAACTAAGATTCTGGTAATAACAGTGATAAATTTCACTATTGGTAATGTAATTTTACCCATCACTATCGGAGTGATAACTCTTCTAACAAAGAATAAGGGTGATAGTATTGTGCTTGATTCAGGGAACGATACATCGAAATGGCAAGAATCATTGAAAAATGAAATAGATAACGAGTTTGGAGATTACCCACTGCCTTTTGAGGGTTGGTATCCGTTCAGCATTGCACAATTGCCTATCTATCTCACTCTGAGCGTCATTCAAGCCACATACCAAGGTGTCGAGAGTACAATATTTATTTGTTGGGTTGTCCTTATCATGTGTGCCTACCTCACTGTTGAAATGGAGCTCAAGCTTCTATGTCAATCATTCAGAGAAATTGACCTTCGATTAGAAAAGTACATGATGAATCAAGAAGGTATCATTCCTGATGGAAATGTGGATGAATTAAAAAACAAGTATCTGAAACGTTATCTTAGGAATTTGGTGGAGCATCATCAATCCATAATCGAAGTTGTGAATGAGCTCAACCGTGCTTCAAGCTTCTTAGTATTCATGTTCAATCAAATCATAACTTGTCAAGTTTGTATGGGCCTATTCGCATCTCAATCTCAGATCGATGACAAAGTTTTCAAAGTGAAATATAGAATTTTGATCTTACCAGTATTGTTTTCGTTTGGAATGTTCTGTTATTACGGACAAGGAATTACTAATGAGGATGAGGAGATGAAAAAAGCGGTGGTGCATTGTTCTTGGCAAGAAAAACCGTTATGGTTCAAGAAGTATATACTTTTGATACTCACAAGATTGAATAAGCCTCTAGAGATCAAACCCCTTGGACTATATGTATTAAATATGAGGAATTTTTCTGTGATTCTCAATGCATCCTACTCCTACTACAACTTACTTCTCACAGCGGAATCTAAGAATAGAGCTGCAGA
>comp51860_c0
GCCGTTCGACAGTTCCATATCACCGATGAACGAAATTACAAGATTCATTTTTTGTTTGACGATTTTACTGGCGGTTCCTC
TGGTAACCATACGGTTTTCTCTGCTACCAGTAATGGTTCTACATGCGGTTGGAATTTTTGAAACGGTTTCTGCTGACATA
GCGAAATTAAAGTACAGTTGTGGGGACAACACTGAGGAGATTATCATCGAAATAATCAAGTTACACCAGAAGGCATTAAT
AATCTCGAAAAATCTGGTGGAGTTCTTCAGGCCAATAATCTTGTTGAAAGCTGTATTTTCATTTTGGATGTTTGCAGTAT
TGATGGTGGTAATAACCGAGGAACCAATTGGCTCATCGATATTCATCAACTGTGCATTCTGTATGCTATGCAGTGGATAC
GAATTATTACTGGATTGCTGGAGTGGCGAACAATTAGCCAGAAAAAGTGAAAAAGTGGGTGTGGCTGCCTACCAGTGTCA
GTGGGATAGGATGTTGAACGGTGCCAGGAGAAATCTGGTGCTGCTCACTTTGAGAGCTCAGAGACCGATACAGCTGGATG
TCAGGCCTTATTTGATTCCAATGTCTCTCAAAACTTATGTTCAGATAATGAAGGCATCGTTCTCATGTTATACACTGCTC
CTTAACATCAAGGCTGAGAAGCATTAATCGTTGGGCTACTATTAATAATTTTAAGTAAAATTGAGTGAATTAGAACAAAG
ATTATTGG
>comp42791_c0
CTATCTATACATGACTGTTGAGGCTGACAGCATTGGCTTACAGATAGTTTCACTTGCCAATTTTTGCTTCATAGTTTTCATTATTTACCTATATTGCGATGGAGGACAAAGCATCATAAATGAAAATATCTTGTTGAGAGACTCGCTGGCCCAATGCCCCTGGCCGGGCAAGCCTTTCTGGTTCCGCCGTACTATTCTCTTCATGCTAACCAGAGCCACGCCCGAACTGAAAGTCAAGCCATTCGGTCTCTACATTCTCAATCTCTCCACATTCAAATCAGTTTTAAACGCTTCCTACACATTCTTCAATATGATGAGAACTCTGAGCAGACAATAAAAATGAAAATCATCGGGAAAAATATCTCATCCCATAAAAAGTTACTGTGAAAACTAGATTATT

>comp52124_c0
TTCCACTAAGTAGTTCAATACAGGAAACTGTCCACAGAAATACTGTGAAAACTCAAAGGATAATAACTATAAGCCTTCGCACTCAAACCGTCAGCAGACCCACAAGGAAGAAAAAATGTACCAGCCATTCAACATCCTAAAAATACTGATGAGTTTCATGTGCATTCATCCACCAAAGTTTTGTACCACATCGGAACTCAAACTAAGCATGTACAACGGACTTACAGGATTGGCGGTTGCCATTGAATTTCTCTCCTATATTTTCTATTTTCCCTCAACATTCTTCATGTACAAATCTGGATCAGAGCTCACGCCATTCCAAGCTTTCATTGCTCTTTACGGGATATCTATGATGATGCAGATTTTCATGATGATAACAACCAGATCAGAACTGATGGACATTATAAAGAGTATTCACGATAAGTATGCGGCGGATGGAGCTCATGCTGAAGTTGAAAACGAACAGAGTAGGAAAAGATCGCTATGGCTTTTTTCTGCAATCACTGTCTTGCAGGTACCAACATTTCTTGGAGGCATAATCAACAGTGAATACATAGGAAACAACGAGGACAGTATAAAAGCCAACATCCATTTCGGTAGGAAAAATCCCGAGCGACTCATTGCTTACCTACCTTGGCTCCCTTACGACTACACAATTTCCCCTTACTTTGAAGTGACCAAAACTCTAATGTACATAGCATTGACTATGGGATGTATATCAATGATGGTTCGATACTCATTACTGCCCATGCTTACTTTCTACATTAACGGACAATTCGATATGATAGCGAAAAGATTTGAAAGTTTGAAAGCAACCGATGAAAAACCAGGTAGCAATGGAAGGAAATTGATTGAAGAGGAGATACTGAATGAAGTTATAAGATCGCATCAGCAAGCTTTGGGCTTATCAAAACGAGTGATTGTCTATTTTAGACCATTGATTGTTACAAAAACAATATTCTATTTTGGAATTCTAGCTGATCTTCTGTATGCTGTAACTGAGCAAACAGCAGGAACCGCTCAACAAATAAACTGTTGTTTCTGTCTTATGAGCTGTGGATATGAACTGCTCCTAGACTGCTGGTGTGGAGAATACATTGCAAGGAAGAGTCAGCTCGTTGGATTGGCAGCTTATAAATCTGAATGGCACAATATGTCATTCAATGTGAGAAAAAGTTTGGCGATTGTCATAAATAGAGCTCAGAAACCAGAGCAGTTGAATGGACGAACTGGATTCATACCCATGTCATTGGAAACTTACATACAGATTTTCAAAGCGTCCTATTCTTACTACACTGTTCTCCAGAACTTGAATAAAGCAGATCAACAAGTGCAAATATGAGAATCGTAGGCTACATAAGTACAACATGAGGAAATATTATTATGCTTGCATGATTAATATGACTAATTTCACGATTTTTCAACATTTACTAGTGTGGAAGATGAATCATTGCAATAATAAA
>comp58617_c0
GAATATTATCGTCATAGAGCAAACTTCCTGTATTTGATTATTTTATAAAATATAACACTACTATTCTTGAGTTCTGTTATAATCGCCATTTCACTGTCGTATTTTATGTTTTTATTGCATTTGCAATTGAAGAATAGTTTTTATTGTGAGTAAGCTACCTATATTACACTGATGTTCAAAGGTTGAGGTTTTTGTAATCAAAATAGAGATTCATTAGACTAATCCGATTCCATTGGGAAATCAGGACTTTGTTGAAAGAAGTTATCATACCACTGAACATTAATAAAATGCTATGGTGGCAGATTTCCAAGGCCGATTGGGCGAGCGTGAAAAGAGGTTTGGAAAAATCTGGAATGACTTTCGTACTGACTTCCGGCCTACTGGTTTCTCCCGAACAACCCCTTTTGGCTTTCAACATATTTATAATAGTTCTTTCAGCATTTACAATGACATTTTTCGTTGTCATCGGCCTTGTCAGCTCCTACTTGGCTCGAAACGATCTTCTAGCTTTTGTAGAATTGGCTCATGCCAATACTTTCTCTCTAGCGCTTTGGATACTTGTAATCACGCATTATTCCATGAAAATTCCACTTGCCTATGAGGCTATGAAGATGATCGACAGGGGGATATTTGAGTACGACACAGAATTGAACCAAAATGAGGTTGATAAAATTAAGAACACTGCAAAAGTATACACGAATCTGTTCAAAAAATGGTATCGCATGTCACTTGTGATTCTTTTCATAATCTTAGCATTTGTGGCTCCCCTACTTATAAGCATTTATGGTGGTGAGGAACGAAAAAAAATCAAACAACTCAACTACAATCTCCCAGTTCCCATTTGGTTTCCATTCGACACAGAAAACCTTCTAGGGTTTTCTTGTGCGTATTTTTTGTTTCTTGTTCAATTAGGGCTGGTTTTTTCGTATATTTGTGCCGCAATGCCTTTGCTATTCTTTGGTATAATGGAGGTTGTGGCTCAGTTGAAAATTTTGAAACTTTCCATCAATAGTTTGGAGATGCGCGTTTTGGAAAAATGTCAGAAAATTGGTAAGGATCTGAGTAAGGCTGGAGTTGAAACTCTGGAATATGACCCAAACTATGAGCGATGTGTTCAAGAGTGTTTGAAGGAGAATATAAGGCATCATGCTGAAATTTTGAGATTTTTCAATCTCTATCAAGCCTTAGCATCAACTATTTATGGTGTGATAATAGGCGTAAGCATGTTGATTCTGGCATCTTTAACACTTGTACTTACGAAGACAAAACTTCTCTCATTTGAAACAATGAAATTCTCCACCTTTTTTGTTGTGGAGCTTGTCGTTGTATTTGGTTATTGTTTGATGGGCACTTTTATAACCGAAATTAGTAAAGAGATTCCAAGAGCTTTGTATGACTACGAATGGTTCAATGCTCATGATAAAAATAAGAAAATTTTAAAAACGTTCCATTTCATATCAAGTGTGAACATTGTACTAAAAGGCAATGGTATTTTTGTAATTGATCTCAAGCTTTTCGTACAGATTGTCCAGACAACTTACTCAATTTTCAATATCTTCACGTCCATGGAAAAATAGGAGAGATAAAAAATTCAATTGAAGTTGTCGATCAGACTGATGATGAAATAATTATAATAATTGAGTAGACCTACTGTATATCGATTACAAATGATTGAAATAACAATCATTCAAGCATGAATGGAATGAGAGAGACAGTATTATAGGTGATAATTATCCAAGGTGTATAGAATAGT
>comp39740_c0
CACAGTTCCAATTGATTCGACGAATATGTTCGACAAAATTGATATAGACGGACAAAATAAATACAATTTGAATAGGCCTTCTAATCAAGAAAGTGGAGATCTATTGAGGCTGATTGTTTTGATACACAAAAATGTACGAAGGGAAATAAACGATTTGAACAAAGGATTGGGTCTTGTTAACGTGTTGATGTGCAACACATTTTGCTTTGAAATCTGTGTTTGTATTTACTGCTCTATTCAGGTGGAAGAAATTCAAGTGAAACTTCAATATGTTATTCTTATAGCACCAGTTACCTATACAATGTATGCTCTCTGTAACTATGGCCAAACCCTGATCAATGAGAGTGAAAATTTCCAAAACGCGCTATGGAGTACTGCTTGGACTGACATGCCCACTTGGAAACAGAAAAATCTACAAATAGTTATAACACTGGCCTCTGCACAACTAGAGATGCGAGGTTGCGGGGTGTTTGTCATGAATTTGAAAATGTTCTCCTCAATAATACATGCTTCTTACTCATACTACAGTTTACTCAATGCCATGCAAGATGGAAGGTGATGATAGAAATATTTTTTTAATAAAATCTT
>comp50926_c0
TAGAATCAAATGACCATATATACAGCAATCAAGATAATACATTTATGATACTTGAAGATGGAAATAATTATAAGGATCAACTTCATAAGGAATACATATTGGAGCAAAATTTAAAGATCTGCATAAAGTATCATCTGTACTTAAAAGAGCTTGTTGCAGACGTGCAGACCATTTTAAACTCGATAATTTTTGTCTTGTTTGCTGTTTGTGAGTTTATGCTGTGTCTCTGCAGTTTTCAAATATTCCAAATCTATAAAGAGCTGTCATTGCTGCAGTTAGCAAAGTGTTTCTCAATGTTAGTGGCGGTCCTATTCTACGAGTTTACTTCATTCTGGTACGCTCAGCAGCTTACTATCAAGACCGAGAAATTGTTCTCATCAATCTACTTCAGCCAATGGTATAACGGCTCAAAAAGCTACAAGAGTTGTATAAAAATCATACTTCAAAATACACAAAAACCTTTCATTCTGAATGCAGGCATGATTGTACCAGTTACATTGGCTTCATTTGTGAGGTCACTACAAGCAGCATTCTCGTACTTCAATCTACTAAGAGCATTAACTGAGTCCAAGTCCTAATTCTCAAGATATTATTATTGTTCAACGTTGGATAGACCCAATATGATGAAAATATTATTCCCTTGAACAATTTTAATGGTACGGTACATATAACTTCAATAGGCTGAGATGATATGTGAAAGAGAATAATTAGTGAAATATGACAAATTATTACATATATACGTATTTATATATTGAATAAGGTACAG
>comp57366_c0
TACGACTTGGAGATCATCAGAGATTGTACTGATCTAGTGATGGAGAAAATAATCAGCAAGATATTCATGTATCTTCAAAAGCTGGGTTGTCTACCTCCAGGGCGGAGCTCCACAAAAGGCAGAATGATTTTCTTGATAAGCATCTATTTCATCTTACAAACTAATGTTATCATTGTACAGAAATGGAGCATCTTTGAGCAGCGTATCACAGCAATGGAGAACATAAATATTTTCTACGCTTTCTTTTTCGCTATCACTGACTATTATCTATTTCCTGAGCATTTGAAAACTATGATGGAGGTGATCAACTTTCCCCACTTCAAGTATGACAAAAGGCTGCACCAACCAGAGTTGGCAGCTCAATGCAGCGCTTTAATGATGGAAACTAGAAAAACTTGGTCGAAAACGGGAATTATTTTAGAAATAGCAATGAAGTGTTTCTTTTTCAGTTCAAATATACTGCCTGTTATAGGGTTTATACAATACATTATAGGCTATGAAACTGAGAAGGATTTAACGTTACCTTTTGTTTCATATATCACTGTTGACAAAGAAAACCTGATATCGTACATTATAATATTAATAATTGAAATGATTTACATCTATTACGCATTCATACTTGCCATATTGCTTTATTTGATGACTATTGCCAGTGTGCATAATGTGATACTGGAAATGCGATTATTTTGTATGTGTTTGGAAGGATTTAATGAACATTATTTGAAGAAAATCAATGGAATACAATGTGAGAATGACGTTAACTCTAAAAGAAGTGGAGGGGATGAGCGTAAATTTGATGAAATTTTAATTTTGAAACTGATATCCAGAGAATTATCTGAGCATCATCAACTCATTTACAGGAAAATATACATGCTGAAGAAAGGGTTCAAATTCCAGCTATGCTATGGAAATGGTGTGATCTGCTTTCAACTCTGCTTCGCTACTTTCTGTTTTTTGAAAGATGATCTGATGTTCAAATTGAAATACGGCGCAGTCACATTACTTGTTACTCTCCTTCTGCTTATTTTTTCTGAAAGTGGACAAGAAATTCAGCGCCAAGACGAGAAATTGCACATAGCACTCTATGAATGTGCATGGTACAACAAACCATTGTGGTTCCAAAACTGCTTCAAAATAATGATGACCCGTAACAGCATTCCAATCAGGATGGAAGTTTATAGAATTTTTACATTGAATAGAAATAATGTCACTGTTGTGCTGAAAAGTGTCTATTCTTACTTCAATTTCCTCAGGCAATTTTCAGGAGATTTGTAAGATATTGGAGTTTTGTTTTGACATTCTCTTTTTTATTTATTCAGAAATTTTCGTTCTAATCAGTATATCGTTTACAATAGCAACCTATATGATAGGTCACCTATATATATGGGTAGGTTAC
>comp572797_c0
TGGAAGACGTGAGGAACTCGTTCTATAGAATGAGCTGGCACAATCTTCCAATCAGAGTTCAGAAATCTCTGCTGATTATACTAACAAGATGCTGTAGGCCTCCAAGAATTGGCTCAATGGGAGTTTTCTACATAAATCGAGTGAATTTCAGTACGATTATACGAGCTTCATATTCTTACTTCAATCTGCTGAATCGACTGAACGKG
>comp51830_c0
ATTCTCAAGTAAAATGATTGGCTTGGAAGACGACTCACAGCATTTTGTGAGGACTTTTGTGGTGGTGAGTTTCTGCTACACATGTTTGCCAGTTCTAAACGCAGTCTATGCCAGGCTGACCATGAATTCCAGTGCTGACTTCAAGGATTTGCCACAGGTATCCTACCTGCACTACCCTCTCAGCGCAGGCCAACCGGTGACACTGACGCACTACCTTAGCGGCGCCCTCTTCTTGTACGCGGGCAATCTTTCAGCCGCTCTGTTCAGCTTCTGTTCCCTCTACGCCAGCTATCTGGCGCTGCGCTGTGTGGCTGATGCGTTTCAACAGTTGGCAGCCCTTATTGGGGCGTGGAACAGCAGTGCTGCCACCTTACCGGACAACGCTTTTCGGGAGATTGTTGTTTTCCATCAGCAGATTTGCAGGGAGGCTAGACTACTGAATAAAGGCATTGAGACTGCAACAATAAATCTTTTACAAGGCTGCGTTGTTCAATTATGTTTGGGATTATTCAGCATTCTGGAGGGTGGTGACAAAATCAAGTATGGCGGCTTTACATGTTTTGTTCTGCTAATGCTTGTAGGATTTTCTTCTTTCGGGCAAATTCTAGAAGATAGGATTGAAAGAGTGAGATTGTGCATTTGGGAGAGTGATTGGATAAATAGGCCGCCATTTATAAGGAAAGCTCTGTTCACAATGATGATAGGAGCTACGGCCAGACTGGAAATAAGACCGTACGGACTTCAACAATTGAACATGAGATCTTTTGCTGGTGTTCTAAAAACTGTTTACTCATTGTTCAATGTCATAAACCAATCGAGGTGAATAGACAAAGAGAGAGAGAGAGTG
>comp53845_c0
CTCTCTTCTTGAAAATGAGAGGTTTCTCTAATCCTGAAGATTGTTTTAGATGGGTGTGTGGGTTTCTAGGGCGTCCATACCCTGCTGGAAAGATCCATTTCCGATTTTACATAATTGTCATACTCTACATCATGAATTTTTTGCAATTGTTGCTAGGAATGAGACCAAGATGGAACAACTTTCAAGCTCGCTATCAGTCGATTGAAGACTTGATTGTTCTGGCGTTCATGACAATTATAGTCTGCGAAATGGGATGGTCTTTCAATAAAATTGTAGTTATGGTGGAAATCGCAAAGAGCAATCTGTATCCTGCTTCACAACCGCTTTCTGATAGGCAGAAAAGTATTATTGAAAAAATGAATGACGAAATACTGGGTATTATTAAAACTTTTGCATTCATAGTAGCGGGATTTTCATTGATCAACGGCTTTATACCTTTTCTTCACGGTATATTTTTTGTTTCACGAAAAGATATCAATAACGTTTCACAAGAACAAATACCTATGCCTGTGGAGTGCTGGATACCGTACAATATAGAAGATGTGATAACTTACATAATTTTTGTATTTCCACAAGTTATAATGTTTGCCATGTGCTCTTTTGTCGGTTTCATTTGGTTCACCCCTTTCATAATATCGCTATTTCACTTGATGAAAGAAATCGATATTCTTTGTCACTCCCTCAATGACATGGATTACTGGTTGGAGGAGAAAACTGGTTCAGATTACGATTTTCATCTCCAAAAATATTTCAAGGGAGTGATTGAACATCATCAGAATATTTGTAGAACTGTGCAACAACTCAACGAAGCCTTATCTGTTTTTCTTTTCCTGTTCAACTGTGTTTGTTGTGCACAGATTTGTGTATCACTCTACAGTTGCTTTGAGACGAGTGATTCTGTATCACAAATGAAGTACATACTTTTGCTTGGACCAGTTTTTAGCTGTTTCTACTTCTTTTGTTGGTCTGGACAGGAGCTTATCAACAGAAACGATCAGTTAGAGAAAGTAATTGCCAATTGCAGTTGGATGAACAAACCAAAATGGTTCAGAAGTTCACTACGCATCATGATTCTAAGGTCTAGTAAACCGTTGCAGATAAAGCCTTTCGGGTTGTACACTCTCAATTTCAATAACATCATGATGGTTTGTCGGGCTGCTTATTCGTTTTTCAACTTTATGCACAAAGTTCAAATGAAATCAGTGTATTGAACAAATGAAATCAATGTTGAAATTTTT

>comp47056_c0
GTTTTGTAGAAGATTGAAGTAAGAGTATGCTGCGTTTATCACATGAGTGAAATTCCTCAAATTGAGTGCACTTAGTCCGT
AGGGTTTAATTTCCATGGTTTTGGTTGCTTTTGTCATCATAATAAGCAAAGACTTGCGACACCAGTGAGGGCTGTCCAGC
CAGTTGCAATTGCTCAATGCTAGGCGGAGCTTTTCACCCTCATCAGTAACTTGTTGTCCCAAAGCACTGTACATTTCCAT
AATCCATACAATCCATATTAGAAGAATCGAATACTCCAATTTCATGAAGAAACCTTCCATCTCTCTTGTGCAATAGATGG
ACATGCAAATTTGAATTCCAAAACTGTTATTGCAGGCTAGTATGAAATTTTGTAAGCCATTGTCCACAATTTTCAAGTCG
TTGCAAATACTCTGATGCTGCATTACTAAATACCGC
>comp662599_c0
CTCAAACAAACGTCTTTAGATTTGAACAAAGAGCTATATGAGACAGATTGGAGTGTATCCTCCTCTGAATATAGAAGAGCAGTCACGCTGATGATGGTTCGAGTTCAGAAACCTCTATCTTTCAAAGTTATGGGAATAATGGACCTGGATCTTGAGGCTTTCGAATCTGCTGTCAAATTCTGCTACACCTACTACACCATGCTGCATTTGATGAGCACCAAAGCGGTTAACTTATGAATCACCAAATAACATTGATTATTATCACAATAAT
>comp49469_c0
CTATGGAAAATGATATTGAAATAAAGTTGAAGTCAAAGTTGAAAAAAATCAGTGAAATATGTAAAAATTACATTGGATTTCAAAGGGATGGAATAAGTTTCATATTGTTCTACGGAGCAGCTATTAATATTTTTGCGTTTTGTGCTTTGTCTGGAGTCAAAGCTGTGCAACTATTTAGCTCTGGCAATGATGAAACGCTTATATCAAATGAATGTTTGAACGCCGTAGTAGTATTTTTCAGTCTATTGTCAGCAGAAATAAAACTTATTTTGTATTTCAAAAATCGTCGTAAGGCTTACAAATTGTACAGTGTCATATGTAAAACACTGCCTTTGAACTCAAATGATATGGAAAGAGAGGGAGAGGAGACTATCCACATTGCTGTAATGATTCTTATTTGGTCTTCAGCTGCAGCAACATTATTTGCATTACTGAACTCAAATGTTCTTTCTTTCAATCGTGGAGAAACTATACTTTTGTTCCAAATCTACCTACCGAAATCTATTGAAAGGAATGCCTTCACATTCTATGCAGTTTATGGATTACAACTATTGATGTGTACCCATGTGGTAGCCATAAATGGCTCAACACTAGCTTCATTCGCGCATGCAAGTAACGTTTTATGCGTTCAGAACAAAGTTCTAGGTATTGCAATTTGCAACTTGACCTTAGATGATGGAGGTAGGATTACGGATGTTAAACTCACTTTTGGTCATCGCAGGCAAGAAAAAATGAGGGAATATGTTGAATTTCATTTACATCTCATCAATATTGTCAGTCAATTAGAAAGCGTGTTTGGAGGATTAATTTTTTGGGAATTTGTTGGAAGCCAATGTTTGAGTTGTCTACTCACTTATCTAAGCATTGTGGAAGCCAATAAGGGCAGAATTTTCAGTTCAATACGGACAATTTTCATGATTCCTGCGCTTTTGATTACATCATTCATCTACTTCTTCTTAGGATCAAAAATTTCAGAGGCAAGTGAGGAATTGCGAAAACTGTTGTACTCCAGTTATTGGTATGACCAACCGCTGTGGTTCCAAAAATGTCTTCTGATCATGATGAAACGAATGCAGAAGGTTCTTACTTTCAATTCAGTTCACATCATTCCAGTAACTCTCAATAGCTTTCTGAGGGCACTTCAAGCTGGATTCTCTTACTTCAACTTCTTGAATGCTATGACAGGCCGTTACAAATAAATTACACAACTGTGTAGGAATTAGTATACGTTGATAATATTATGTTTAGATAGACAAACTATTCTTAGATTCTGATATAAACGAAGCCTAGAAATAAAC
>comp49409_c0
GGACAGTCTGACAGACTGTTACAACATTTGCCCGTCATCACCTACTTTCATTCTTCGCCAGGGTCCGAAACATGGCAGCT
ACAGTTGGCCTTGAACGCTTTCGCCACCTACTTCTACGTCATCAACACGATTTTCGCCTGTGTGATTGTGATGAGCAACT
ACTTCCTGGGACATATCAGCTGGTATCAGCTGAGTTTATTTGTCAGATATTTAAAAGAGTTGGATAAAATTGAGAGCTGG
GAAGAGGTTAGACTGCAACGGGTACTGAATGATATCATCAAGTACCATCAACATATCATGATACATCATGAGAAGTTCAT
AAAGCTATCAGACGTTTCCATACTTGCATACAACTTTAGTTGTACTTTCCAACTCTGTACTTACATCTACAGTATTATAG
AGATGAGAAAAGTGAAATTTTTGATTCAAATGGTATTCACACTAATACTGCTCTACGCATTTAGCAGCTATGGACAAAAG
ATTATTGATGAGGGTGAGCGCGTGCGTGAGTCACTGTATGAGTGTGAGTGGGTTGGGCGTCCATTGTGGTTCCAGAAGAA
CCTGTTGATTATGATGAGTAGAGCCGTATCTAGCACCGAAATTAACTGCTATGGACTGCTTGCAATCAATCGCCTTCGAT
TCTCCAAGACGCTACAAGCCGCCTATACCTACTTCAATTTCCTGAAAGGTACTGTGATACAGTAGAAGAGCGCAACCCTT
AGAACCATTTACATGATTAGATTTTTGAGTACTTTTACAATATTGAAGATATCCAATGAAT
>comp59794_c0
AGCAGAAAAGAAGCTCCGGAAGTTTGACACGTTATTTTCTCAGTTTTTTTTTTGTTTTGAAATTTCTATTATGTTGGAATGTTTTATAGCATGTAGCTTGAATGGGAATAAGTGTTTCAAATTCTATCATAGACTCCTCTTAGTCTTGAATTGATATCAAATTAATATAAACCAACAATGGATCTATATGAGGACACTGATGAGAATTGGGAGAGCACCTACCGTGGTTTGATCAAAACTGGATACCTATCTTTCATCAAAGTAGCAATCCTGATTGCTCCAAAAGGTAGAGATTATCACCTATCCGGCCTGATACTCCTTGGATACTCCACACTCATCCAATGGATTCTACTCTACTGCGGCTTCATATCATTGTTCAAGGCGTCCAATGATTTAATACTGTTCATTGAAATAGCTCACTACTACTCAATACTGGTAGCAATTCATATATTATTTGTGGAACATTATATTTTCAAGATGAGTAGAAATCGTAAGATTTTCCAGGTGATGGACATTGATATTTACGATTACGGTACTGATTTTGATAGGAATGAGATGGAGAATAGTCGTTTGAAAACTGGCTACTATATGTCGTACATTAAAGTTGGGTTTATTGTGTGTCTTGCAATGACAGGGTGTGCTCTCTCTATTCTACCATTTGTACAAATTGCAAGAGGAGTTGAGAAGATGCGTTATGATATCCTTGTGATTCTTCCAGTTCCTTTTTGGTTTCCGTTTAACACAGAAACCTCAGTTGTCGGATTTGGTTTCGCCTATTTTTTGGAGCTAAATATGATTATTTTCACAATTTTTTACCTGGGTACCTATATTCCGTTCATTATACATATGATGGTGGAAATCGTCAGTCATTTCATGATACTCAATCATTCTTTTTTAACAATCGAGGAGCGAACTTCTGCCATGTATTGTACTTTAAAGCCGCTTGATAAGAATTCACCCAGTACAAGTCAGGTGATGGAGTTGGCTGAGGATAGTCTCTATGATCGCTGTTACACTGAATGCTTGAGGAGGAATATTTTGCATCACAAGGCGATTCTGGGATTTGTTGAACTGTTTCAAGATGTGCATTCAACATTATTTGGAGTTTTACTAGGAGCGAACATGTTGGTTATTGCAGCTATAACCATCGTAATAACAAAAGTTGAGTTCTCAATGAATACTATGAAATTTTACCTCATGATGCTGATCGAACTCACTAATGTATTTATGTACTGCTTTCTCGGAACTCTCATCACTGAAGAGGCAAAGAGTGTGGGTATCGCCATTTACAGCACACCATGGATATCTTCATCGGGGAAAAATAAAAAAATAGTGCAATTTGTTCAAATGAGAATTTCAAAACAAGTTGTACTCAAAGGGAACGGCGTATTCTCGTTGAGTCTTCAGCTGTACATTCAGATCATGCAAACATCTTATTCAATATTCAACCTGTTCAATTCAGTTGATTCTTGAATTCTCACTAAAAACCATGAAAATTCAGTGTTATTCATCAATCATCAACCAGTCATCACTATTGTGAGCAGTGATCATTAATAATCATTGATTAATCATGAATATGATTTTTCAAGCACTTACTTCTTTGGAAATAATTATATTCATTCTGCAATTGAAATAAAATGGTAGAGCGAACATTACTTCGCTAAATCATAAAAATAAAGAAGACATTCTATAATGAAGTCAACTCATCTTGACAAATCTCAATAACTATATAGTTATATGGATGCAAGTTACAGTACATGAACAATTTTGATGGTTTGAATAAAACAAAAAAATCTAATTGACTCAACCCTCATTGAAAAAATGGACCAGAAAGGAATGAATTTCTGAATAAATAAGTGGAGCCAACATACGTACGGTAGGCCTACTGTGTTATGAATCTCTAGTGAAATACCGACTATCATAATTTTTCATTTACCAAGCATAGATCGAATAGCATATTTTTCCCACTGTGCTTCTTATGTGAACTGGAATGAACTTGAATCTGAATAACGATACAAAAATGATTTGAAAAATTCAAATGTGGAACCAATCGTTATTCTGACTTCAACGGTAGACGGAGACTGACAGTTTGAAAAGTGATTAATTTGTTTGTATAATTTTATAAGTCAACTCAGTATGAAATAATAATAAGTAACTTACATAGTAGGCCTATTGTTGTAAATTTGAAAACAATAAAAACAG
>comp53841_c0
CACCAGTTGTTGTATAAGTTACCGTTTGTTATATAGGAGAGATACTGTCTTGAGTTTTAGTACTTGCTCATATTCTACTACACAGTCGAATAAAAAATCCCTTTTCAAGGAATTTCCAGATAGGATTGAGATGGACACACTAAACTCAGTGAGACGTACCCTCACCCTGGCAGGACATCGTTCCGACGGCTCGGTGGCTTTCAGAACTCACCTATTCACCACATTTCTTGTCAGCTATGCCATGGATCTCACCTACAGCATGTTCTTGAGCGATACAGGAGATATCAAGAAGATACTGGCCGTCAAGGATCTAGTGAGTATTGTGATGGCTCTAGTGTTGATACCTGCTTCTCCCGGTGTTTATAAGTTGTGCAAAGTTGCCGAGGCTCAAATGCAACGAAATATTTTGCAGCCGATTGTTCCCGAAGTGGCCGACATAAGAAATCAACTTGATTTGGAGCATAATAAAACAGGTAAAAAGATATACAAGACATTGGTCTTGATAATAATCGTTTATGTGTCGCTCCCTGTCCTGCAGTCCGTAATAGTTATAGCTCTCCATAAAATTCCGCAACTCTCTACTTTGGGAATGATGATACTGGGCAACAGCGAAAATCAAACCGGTATAAAAACTCTGAATGTTGAAGAAGACCTAGCCCTGGTTTTCTACTTCTACTATCCTCCTGGTTTAACCACGATTTGGTTCTACTTCATCCTATCGTTGTCTCATGCAGTGTGGTGCATATGGATTTGCCTGTTTTTGTACAGCATCTTCAACTCAGCTATGATGTCGATCAAGAATACCATTTCTGAGATGAAAGTACTTGGAGTTGCTTTCGATAGGTTAGATGAATTGACTGGAAATGGCTCTTCAGTTTATAACGATGATAATCACAATAGAACTGATAAACAACTGAATGAGACTCTGCTTAAAGATTACTTCAGACTGGTTGTCATACAGCATCAGTTGGTTTGCAGGGATCTGAGATCCATTGACCAAGGCTTGAAAACTGTTATTGTGGCATTGGATGTGGCATTTGGACTTCATATGTGCCTTGCTATCTACTGCATAATAAAGATGGAAAGCTTCTCTTTGAAAATCGATTACACTGTTCTGTTATTTTGGCTGATGACCATTGTTTACAATTATTCAGCTATTGGTCAACAAATCACTAATGAGGGAGACGACCTCACCATGAAAATCTACGATTGGGCGTGGGTGGATAAGCCGCAATGCATTAGAAAAGCCCTGCTACTAGTACTAACAAGAGCTAGTAGGAAGATGGAGTTGAAGCCGTATGGCATATACGTTCTGAATCTCACCAGTTTCAAAAATGTAATGAACGCTACTTACTCCTTGTTCAACTTGTTGAAGAAGATCGCCTGATTTGCTATATGATTGACAATGTCTAAATAAAATTAGAATATGCCTTGGAAAACCTGGAAAACCATATTAAATATGCAAGGATTGATTGAACTCCATTGTAGAGATCATTGAGGTCTATTAGCATTAGCAGAAATTGATATGATTTAGATAGCATGTAGTTGTTATTGTAGAGCATTGAATAACTCTTTGAAGCTTGAACAACTCTTTTGAGTGCAATC
>comp47025_c1
TGTAATAAAATATTCTAAAGAGAAAGAAGTTTTATTGCGTACATATTTTGATCACATAATAAAGCATCATCAATCAATTAAGAGAAATGTTAAAATTCTGAATGATGCTCTCAGTACACTTCTATTTGTGTTCAATCAGGCATGCAGTATTCAATGTTGTGTTGCTCTTTACGGCTGTATTGAGGGACAAACATTTTCGCAGAAATTGAAGTATGGACTCTTGATGATAATTGTTTTCTGGTGTCTAACATTATTCTGTTGGTTCGGCCAACAACTGATGAATGAGGGAGAAGAGTTATATATGACATTTGCTCAATGTTCATGGATTGGAAAGCCTCTCTGGTTCAAGAAGTCACTCAATATGATTCTGACATGTTCTAGACAACCGTTACGAATGATGCCTTTAGGTCTCTATGTCCTCAACTTCGATAATATGAAAGCAGTTCTGCAAGCAGCTTATTCTTACTTCAACTTGATGCATTCAACTAACAAGAAAAATTAAAAATAGAAATGAAGTACCGTACTCCGTGATTACTGTTATTAGAAGCACATACGTTATTTATGAAAAATAGAGTTGCAGAAGATGGTGTCTCCTGTTTGGTGGTGGCGCGAGATTTGAAAACTCCTAGGCTGCGAACCACAATAGCAGCGAGTCTAGCTGTCAATCCTCTTCTGGTGCCATCATCCACGTCTTCAACCGTTATTTCTGGAGAAAAATAGTATCATTTGAGAGAGAATAAACTTTTATTGCAC
>comp50910_c0
GCTTAAGAGTGAACACTGAAGTTATTACCAACCATCAAAAGTTTAATGTGAATAATAAAAATGAGCATGGCAAACAAGAAAATATTTTCAAAAATTATTCAAGTGGCAGAGTGGTTACGATGTGATGAACTGAAATTAGCTGCTCCAATAACTTTGGTGATGATAAATAGCTTCATTGTTGTAAGTGGTATGCTTGCTGCCATCATTTCAAACTGGGACGTTTTGGAGATCAGATTCTTGGCAATCAAGGATATAGTTATAGTGATCTCTCTTACACTGGTAGCACTAGAGTACGCATTTTCAAACAAAAAAATAATGTCATTGATTCAAATTATTGATGGGAAATTTTTGTATCAACGGTTACATGGATCGATATCTTCACATGAATTCAAGTTTGGGGAAAATAATGGAAATATTGAGATACGTCAAGTGATACAGAAAGCTTGGCATTCTATTGAAGAATTGGACCGAGGTATTATGAATTCTGTAAGAATTGTAACATTATTTTTGGACTTGACTCCATTTCTCATAAACATACTCATTATTCTGAATACTGGATTTGATAAGATCACCATCAAAGACCTCAGATTACCATTTTTCTTCCTCTATCCCAAAAACTATGATAAAATATCAGTTTATCTGTTAATGTATGCTATCGATTCCCTATTTATTTACTTTATCTATATATTCTCATATTGTGCATTTGCTACTGTTACAATTGGAGCTCAAAAGACTGCAACAGACTTGGAGATTTTCCGCATGTGTTTGAAATGCTTTACTAATGATAATAGTGATTTGATATGGACGCACAAGGATGAAAAACAAATCAGGAGAGGCAAGATTTTTGGGAGGGAAATGGACGAGACTGTTAACAATGATGACATTGATTACCTTGTTATTGTAATAAAGTACCATCAGATGATATGCAGGCAAGTGAGAGTTTTAGGAGATAATGGAGGATTAGTGACCACCTTGGCCAATTTCTGCATTGGACTACAGACAAGTGTTTGTCTGTTTCTCTTCATAGAGACAAACAATGTAATAATGAAAACAGCATGCGCTTCCATGCTATTCTTCAACGGCCTTCTTTTGTTCTTCTATTGCAGCAGTGGTCAAAAGATTATAGATGAGAATGAACTATTGAGAAAGCAGTTGGCCGAGATTGTGTGGTGGAATAGGCCTCGTAAATTTCAGACGTCCCTCCTTCTCATAATGACGCGTGCCAATCATGATCTTTATGTCAAACCTTACGGCATCTATGTGCTCAATTACAACGTTTTTCGCAATGTTTTGAACGCATCCTACTCTTATCTAAACATGATCAGAGCTCTGAAATAATAGAAATTCGTTTTTGTATGAATCATCCACCTGCCTTACACACAGTAATGAATGAGCGAATAATATTATTACCTATCATTTTATTCATCAAACTGATGGATATTTAAAAATTATTGGGATCAGGAGATTTCAAATAAAAATAACAGCAACGGGAACTCAATAAAAATAATTTTGAAAATG
>comp43499_c0
ATTCAACAGTGATTCTTGGGGTTGAAACACTGGATTTTTGTTGGACTCCTATAATCATGAGGCAAGTTGCACCAGAAGTATTCGAGGAGTCAAAAGATTATGCTTTCAACTATCCAGACTCAATCAAACTGGGCTCTCATTTCTGTAAAGGGGCACTTGCTCTCCTAGGAAGACCCCGCCTGGCTGGCAGAATGACTTTATTATTTCTAGCTTATTCAGCGGCAGTGATAATCTGTTGCCTTCAAATGATTGTATTTCTGATTGTGGAATGGAATAGTTATGAGCTACGGTTCAAGGCACTTGAAAATCTCAATTTAACGATATTGTGTTTCTCTATACTGGTAGAATTTGGAATCTATCCACAAAAAACACAAATCCTGATGAAAATTATAGATGCTCCCATATTCGAGTATCAAATGCCTTTGTCTGAGAATATGAAGACGGTGAAATTGGAGGCTTGTAAGAGGGATAAATCTGTTCAAAAAATATTTGGTGGTCTGATGTTAATTTATTACTCCATGACCTTCGTTTTCCCTGTTATTTATGCTATATTTGCGCTACTGTTCTTTTCCAATATAAAAGTTGATGAACTACCCTTTATCTATGTATTCTGGCTCCCAGTTCCCATGGACAATTTTATTCTATATTTTGTTCAACTTCTGCTTCAAAGCTTACATGGAATAGTGTTATGTTCCGGTTACACTGGATGGTTTGTGCTTTTTATCAGTGCAACTGTGCATACTCAGCACGAAGTAAAAATACTTGGACTCTACTTGAGGGAAATGGATGAGAGACTCCTTTCAAAAAACTTTGAATTGAAATCGCTAACTGAGAGAAAGGAGAAATTAGAGAATGATCAAAATAGGAGATTGAAACTCTATTTAAATCAGCTTTGTAAACACCATTCAGCAATAATACGGACTATAAAAACATTCAATGAGAATGGCTCATCTATGCAGTATATTTACAACCAGATGGTTGTATTTGAGATTTGCATTCACATGTTCTTATACCTTCGAAATGAGGGGGTCGAACGACACAAAAACCTATTCTCTTCGCTTTTAGGAGTGCTGTTGATCTCTAATGTTGGCTATTTTGGACAAGGACTTATAGATGAGGGTGACCGGCTTATCAGAGAACTATCACATTGCTCATGGGTTGATAAGCCTACATGGTTCAAAAAGTCATTGAAGCTCATGATGATGACTGCAATCCACAGACCTCTTCAAATAAAACCTGTTGGTCTATTCGTGATAAGTTTGGAAAATGTATCAAGGGTACTGCAGGCAGCATATTCATATTTCAATGTGATGAGAAGGTTGAAAGACAAATAGAATAAATCAGTTTTAACATAAAAAAGCTATTGAGTTTGGTTTACCTCTTGTTTTATGTAAGGTAGCTCACATACAAATGGAGTGCAGTATATAAATATTGTTCAAATTCAATCTGTGAGTAATGAATATTAATTACTGTATTCCACTTTTGCTCATCTTTTTTTGTTAGTTTGACAGAAGGCAATATTTTT
>comp53588_c0
AGATATTACTTATATCTCAATTTATCAATCTGTTGAGAGTGCTGATTGGAAATGTCAAAAGTAGTGAATACCTTCGACGTACGCTGCTTCAGAGTCATAGGCCTATGGCAGCTCATCAGCTCGACAAAAGGATACAGTAACTGGTCCAAAAGTAACAGTGACCACCAAAATAACACTTCCAAAAATATCACCGATAACAGCTACCGAAGTAAAAATTCTTGTGACAAAATCTTTGGAAATAACAACTCCAAAAATATCAGTGACAACATTTTTAAAAGTAACAGTCCCGGTTATTTCTACCTGTTAAATGTAACCGTGATGACGGTTTTTGTGCCCTATGTGCTGATGGAGTTTTTCGGCTTGATGACGTCACATTACGATTTTGTTACGCTGACTGAAAAGTTGTCGGTGAATATTACACTGCTAGAATCAGCTGTTAAGTTTTTGTACTGTTATATGAGACGTAGGCAATTGGCGGATTTGCTAAGGGTATTCGAAGAAAACTTCCTTCTCTGCATGCAGCAGAACCGCGACACCAATCTGAAAATCCTGGAAAACTACGCTAAGAATCTAACAGGCAACATCAACCTATTTATAATCATCATTTACGCCACTGTGGGTCTATGGAATAGCCTGCCAATTCTCAGCTGTCTACAGGGTACCGGCTGCAGCACCCTCCAGATTATGCCATCCTGGTATCCGATCAGCATCGACCAGGCGCCCATAAAACAGCTGGTCTACCTCCTCGAGTTCATAATCATGTGCTACTGCGCCTCGCTGCTCTACAGCGTCAACTGTCTGATTTTGGCGTTTGCTAGGATGATTTCGTCGCAAGTTGAAATTTTGAAATTGAGTATGACGAATTTGGCCGAGAACGCGGCAAGAGCTGTTTATGGAGAACTGGTGAAAAATGGAAATTTCACAGGGTCTGAAATACTGGAAAGAAGGTACCAGGAAAAGCTCGATGATCTGCAGAAGGATTGCCTGATCGATTATCAGAGAATATTGAGTCAAGCTGCCCTCATGGAAGAAACGTTCAGTCCGTTGATTATTTTTCAACTAGCTGTTAGTACCATTACACTCTGCTTGGTCCTTATCTCACTCACGACTAAAACAGCAGCCGACTCAACAATATCCCTGACTCTGGGCTGCAAATTCTCAATGTACCTGATTTTCGGCTTGATGGAGCTGTTTGTGTACAGTTGGTGTGGTCATATAATTCAAGATCAGACTGGGAGCTTGCATGGCAGCCTGTACGAGATGGCTTGGCTTTCAAATTCTCTGAATTTCAAGAAAAATGTGTTGCAAGCCATGACAAGGGCTCTAAGACCTTGTCGGTTAACTGCCGGGAAATTTCGTCCAGTCGATTTTAAAACATTTGCTGGGGTTTTGAAAATGTCCTATTCTCTGTTCACTTTCTTATATGGATCAGGATTCAAGAAATGATATCAGCGTATCAACATCAATAGTAACTTCTACAGTCACTTGTATATTACACCTTCAGTATTTATTTATTTCTCAGGCTTTCAGTAATTGTGCGTGCAATATTGTAAATTTAGGAGCAAAACAAGTTTCAAATAAGTTAGCTCAGAGATACTTGAGGTAAAATGAGA

>comp33086_c0
TATGATAATGGGAGTTGATAAGGTCACAGATAATTTTGATCTAGATAAGGATGTCAGAAATAAAATGGATGAACTCTTGAAAGTTTGCTTGAACGACCACCAAAAAATGTTGAGAACAATTGGATTGATGGAGAAGCTTCTTTCACCGGTCAATCTTTTCCAAATGATTGTCAGCTCTATAATGGTCTGCAGTACTGTGTTTGTGATGATTATACCGTTCGCTCTGAAATCGAAACGGGGTGATAATGGAGCTTTGGACAAAATGATGAAACACGGTGTAAAATACAGTTTTTTCTGCGCTGATGCAATTCTCGAATTGGGCATTTTTAGTTTCAGTGGTCTCATGATTAGTGAACAGACGAAGAGCATGCATAGAGTTTTCTATAACAGTGACTGGCAGAATGCATCGAAATCATACAAGAAAAACGTGCTTTTTGCAACCACAAGAGCCGCTGTCCCTCTCACTTTAACTGCGGGCAAATTTTACAATGTGGACCTACAATCTTTTGCTTCGATTTTGAAGATATCTTACTCTTGCTTGATGCTGTTGTATGGAATCGTTTCGAAAAGGCAATCCGAGTTCCAAATGTAGGAATTATGGATGGAAGATATCACATGAATAACATGAGAAACATAGGAAACTTCACAACAAACAATAAAGAACATT
>comp48912_c0
TTTTTTTAGAAAGAAAACTGGTTCAAAATGCTCGCGGACAACCAAAGCGAAAACCACAAAAGTCCCAACGAAACCAGCAAACACCGATTCATCACCTTACAACTAAAAATGCTACGCTTCTTATGTATCTGGCCTCTACACTCTAAAAACCAAATCTACGTTCTGCTCCACAAAATATTCGCTTTTTTCCGAATCACAATCATGATTCTAGTCTCAATCGGTCAGTTTATCCAGTTATTTTTTATGCCTAATCTAGGATTATTGAGTTCAGTCATTGATGTTGCAACTTTGACCACATCTGCAGCTTTCAAATGGGTTTTTACTATGTTACATGTGAAAGAATTTGACAAACTGAATAATGTGATTTTCGATAAATTTCTGGACGCGCCTTTGGTTGAATCGAAAAAGAGTAAAATGACAATGAATTCTTTGTTGAAATACAAGGATCTACTCTGTGTAGGTTACTGTGTTAGTGGTACTTTGATAATGACTCTATGGGCTTTTACCCCATTGTTGAACAGTTTTATTCAACATGATAAAATTCTTGACAGACATGATAATGACTCTGATAGGTTTTTATCCCCTTACCATGATTTAAAAATGCCAATAAACTCCTGGCTGCCTTTTTCGCCTACCTGGTCCCCTTTATACCAGATAGTATTCTTTGTTGAATACTGCACCTTCATAGAATCCGCAATGGTTTATGGTTTTCAAGATAGTTACTTCTTCACCATGCTGTACTGTGTGAGTTGTCAAATGGATATTTTGTGTGAAACTATGAGGAATATCAAGATAAATCTGGAAAGGATGTCGGTGAAGGGGAAAAGAAGCGGGAATTTTGAAAATTTGGACAACAGTCAACGGAGAATTGAGATTGAGGAACCGGATGATCATAGAGGAACGAGTGAGTATGCAACCATTGATAAAATACAGTATGATGAAGTTGAACTCCATAATATTCTCAAACAATGTATTGAGCATCATACTGTTTTGTTGAAATTTTTACGCGATTATGAAAAACTGAGTCAAACTATGATTATAGTTGACTTTTTGCATGCTATAGTTTCTTTGAGCTTCGCACTCCTGGAGATTACAGTCTCACAAAACATAATTGAGTACACTAAGATGTTACTATTTCTGGTGATATGTATATGGCATCAATTTCTTAACAATCATTTTGGAGAGCTTATTATACAAAAGCAAATGAGCATAGCCGATGCAGCATACGATCTGCCATGGGTAGAAAGATCTCCACAGTTTAAAACATCAATGAAAATCATGATAATGCGTTCTCAGCAGCCTGTAATTCTGAATGGGCTGAAAATGTATTTTCTCTGCTATAAAACCTTCATGGAGTTCACGAAAGCTTTGATATCTTACTTCATGGTCCTCAGAACTTTGCAAGAAGGAAAATAAATCGATTTTACTTGAATTTTTCCTGGGTCTGCTACAGCAATTTCTGTGGGAAGTAGGAAAATTTAAAAAAAATCTATTTATTATTCAAGAACAAAATTTTGGAACTCTTCAGTTTATATTTAA
>comp47360_c0
GATCATTCCAAAACGGAGTTACCTGTAAGACATTGGATCTGTATAAAAATTTTTTGAAAGTTTTTACTGAGTCTGTGAAGTTCAAAACTATGTACGACAGTTTGAGACGATACCAAGTAGTCCTACTACTAGTCGGTTTGTGGCCCAACGATTTCAACTCTACTTGGAAAAAAATTCTCTACGAAATCTACACATGGTTCTTCATGCTGCATTTCGTAATGGTGGCAATCATGCGACTACTGCAAGCCTACTACTCACAATTCGATTTGGAACTTTTCACAAAAGCATCTTTCGAATGCGGCTTTGCCACGCTTCTAATGCTGGAAATTGTTACAATGTTGATTCTTCGTTACAAAATTAGAGATGTAGTGATTGCTATGCGTAAAGGGTTTGTGTTGGAGAGCGATTATGCGAAAAAAATAATGGAAAAGTGTGATTCTCATGAGGATTTGTTGTTTAAAGCGTTGTTCGTTGTTGAATTGCCCGCCGTTTTGGCCGAGATCGTTCATTGTCTACTTCTACCTGCAAGACCAGCCGATTATAGATTCAATACCTACTGGAATAAAACGCATCCGGAAAAACGCATGCCGTTTCCGCTGGTGATGCCCTGTGACGACACGATCTCGCCTTGTCTAGAAATTGAGGCGTTTTTCGTCGGCATAGAGATATTTCAGGGTATCTCTCTAATGTTTTTCTCCTATACCCTGGTGCCTAGTTTTATCACACAAGTCTGCGGTCAATTCAAAATACTAGTTGGGAGAATTGAAAGCATTAGCTCAGTAGATGGAAACAATAATGCACAGGGTAATTTGGAGAATGAAATACATTTTCAAGCTACACAATCCCAGAAAGATAGGGAAGTCAAAGAAGTTATTAAGATGCATGATTCGCTTCTCAAGATATCTCAAACCGTGGTTGCACTAATGAGGCCATTCATATTTCTCAAAACTTTCTTCAGTTTTGGAATGCTTAGCATTGGTCTCTTCACTACTCTCACTGTAGGAATCGGTAGTCCATCTTTCTTCACGGCTGGAGGATTTCTAGTGGTAGCCACCCTGGAATTATTTCTAGTGTGCATTTATTCGGAAAACCTATCAACATCGAGCTTGGCAGTGTACAACGCAGCCTACAATGTTAGCTGGCCAGACATGAAGGAATCAACTAAAAAAAGTCTGGTTCTGTTGATGTTACGTGCGCAACGACCTCTTCAGTTGAATGTGAAAAGCAACTTTGTGCCTCTTGATCTTAACACGTTCATTCAGGTGATACAAACATGCTATTCGTTTTTCACTGTTCTACGAGAAACACTGGGTAAACAGAATAATTCCGATTTAAAAACCGAGTAAGCAAGTTCGTGTTAACACACCTGTGTTGATAAGATCGAAGGGCTTATTTGAATTATAGTTTCTTGCAAAATATAGCTATAA
>comp36388_c0
GAACGGCTGAGAGGAGATCTGTTCTATGAAAAGTGTGTACAAGAAAGTATTAAGGAGAACATTCTTCATCATATTGAGATTTTAAGATTCTTCAGTCTTTATCAAGAATTTTCATCAACGATCTATGGTGTGGTCATAGGAGTTAGTATGGCTGTGCTTGCTTGCTTGTCTCTCGTATTAACAAAGATGGACTTATTTTCATTTGATTCTTTAAAGTTTGGTCTGTTTTTTATGATAGAAATAATAGCCGTTTTCGGATATTGCTTGATGGGAACATTTCTCACTGAAGCTAGCAAAGAAGTCCCAAAAGCCGTATATGATTGTCCCTGGTATAATGTAAGTGAGAAGAATAAGAGGATGCTGAAAATATTACAATTAAATTCAGAAATATGTCTTGAACTGAAGGGGAATGGACTTTTTAATATTGATTTACAATTATTTGTCCAGATAGTTCAAACAACCTATTCGATTTTCAACATCTTCACATCGTTCGAAAACTGAACAAATTGATTGGAGAATTCAATAGATGATGAAATACATCTACATAAGTCTTCTTGCTTCAAGACTTGC

>comp26089_c0
GTCCCATTTTGGTTTCCTTTCAATACTTACACTTTAACAGGTTTCTCTGTCGCCTTTTTACTCATTACTACTGAAATCTGTTTAGTTCTTTTCTATGTTGGAATCGGTCTTTCATTTGTAGTTTTCATCGCTCTTGAGGTAGCCGCTCAATTGAGAATACTCCATGATTCAATAGTGAACATTGAGCCAAGAGCTATTGAGAGGTATAGATGCTGGCGTGAACTAGGGAAACATAATGACATGTTGGGAGATGATCCGTTATTCCAAAGATGTGTACGAGAATGTTTGAAGGAGAACATACAACACCATATCGAGATTATCAGATTTTTCAAGATCTTCCAAAGTGTGATATCAAATATGCTTGGTGTTTCCATAGTAGATGCTATGTCTCTTCTTGCATGCCTGTCTCTTGTGCTTACAAAGGTTGAGCCATTTTCAATTGAAGCAGTAAAATTCACGTTTTTCTTCATATTGGAACTTGTCTTTGCATTTGGTTTTTGTTTCATGGGGACTTCAATTACTGAAGCAAGTAAGACGATCCCAGAAGCTATATACAGGAGTCCTTGGTTCAGGCTGCTGAGGGGAGAAGAGAAGAGAACTCTACTAATATTTCAAATGAATGCAGCAAGAAACTTTGTTTTGAAAGGAAGTGGAATGTTTGCGATTGATCTACAATTGTTTGTTCAGAT
>comp524680_c0
GGATATGGGAGAACGCTCAAGCACGTTTTTATACAATAGTAGATGGTATGGAAAACCAGTATGGTATAAAAAGCAGTTACTATTGATGCTAGCGAGATCAACTCGTAGTATGGAGGTTCATTTCTACGGTCTTATGTCGATGAAAAGAACAACATTCACAAAGGTGTTACAAGCTGCTTACACTTACTTCAATTTTCTGAAAGGGACTGATGAATCCTGAGTACCTACTGTTTGTAGGCTACAATATTATAGGTTTAGTTGTAAATATTGTAATTAATCAATTGAAAATAAGAGATAAGAAATAAAAATTGTGGACATGTTTG
>comp971_c0
GAAAATTATCAGCTTTATTGAGTGAAAGATATTCAGATCAATCCTTTTCTTTCATCTTCAAAATAAGTGGCATTGAAAGTGCTTGGGATTACAAGACCAAAGGTTTCAGGCCTTGGATGATAGTACTCATATACTCTTACCTCACCTATCTCACGTTCATCTTCACTAGTTTTTATACGGTTTTCTCAGGAGATTCTAATTTGACAATGTTTGAAGTAATTGATGTATTTACCGGCGCAGTACCGGGCTTCATAGCTTTCGCGATGTTGTGCTGCTTTTGTTGGCGTGTGGATGACGTACGATGTCTAAAACAGCTATTTGATAAAAGATTACTCAGTTTTGGCACAAATGACGACAAGGAGATTGTTCGAGAAAACATAAAGAGATCCAATATGTTTATTTTTATTTACATGGGTCCAGTATATTCGAATTTGATATTTTGGTTGATCCGTCCTCTTTTTAGCAATGACAAGAGCATATTCAATACCATCAATAATGGAACCGAAATAATCTACAAAATAGTAGATTGTCATTATCCTTTTGATTACACAGTTACACCCAATTATTATTATGTTTGTCTATATGAAATAGTTGGTGTATACCAACTAATTACTCTGATGCTGGTTTTTGACACCCTGTTTGGATCAATGATCTTAGTTTTTTGTGGTCAATTGAAAGTAATTAAGTTCAATATTGATAAGTTGAAAATGGATAAACTTCAAATAAGCCAACAGAATGGTGAACAAAGAGTTTTCAATGTTACAATGGAAGAAAACTTGAAATGTATTATCAAGAATCATCAGAAACTGATAAGTATTTTTCAGGTAATGAAGCATGTATTTCATCCGATGATTGTTGTTAAAATGGGAGGATGCTGCTTTGCAGTGTGTTTGATGCTTTTCAAAGTCAGTAAGGCACGTTCGTTTAATGCTTCGCAAATTATAAGAGATACAGCTTACTTGATTACACATATCACTGAAATGTTTATGTTTCCTTGGTTTGGACACAAACTCAAACAAACG
>comp31797_c0
TCTATTTGGTGGAGCTCATGTTCGTATTTGGTTACTGCTTGATGGGAACATTCCTCACTAGTGCAAGTGAAGATATTGAAGCAGCATTATATAATTGCCCTTGGTTAAACTTGAATGAAAGCCAGAAAAGGACGTTAAGGGTATTCCAGCTCAGATCATCAATAAGTATGGAACTCAAAGGAAGTGGACTATTTCTAATCAATCTTGAATTATTCGTGCAAATTTTACAGACAACATATTCGATATTTAATATATTTTCTTCCATGGATAGTAGTGGCGAGCAGTAATCGATTCATCCACTGTATGGTAGAAGAATGTGTCTATTCTC
>comp3354_c0
CACAGTATAGGTTTAGTAGGCCTAATCCAGAATTTTAATATAGTGAGTCATGGTATTATGGCAAATTCCAAAAGAGGACTGGTTGAGAATAAAGAGAGGACTTGAAAAGTCTGGTATAAGATTCGTGATAGCATCCGGTCTACTCGTATCTCCAGAACAGCCCTGGCTCACGATCAATCTCCTCATGATGTTACTAGCAATTATATTCATGTCTTTTTTCGTCTATGTCGGAGGAGTGAGCATGTATTATGCACGAAATGATCTCACAACTTTTGTCGAGATAGCGCATGCCTATACATTTGTTCTAGCATTTTGGGTTTTGCTAACTGTTCATTTCGTATTCAAATTGCCTGTTCTACATGAACTGCTTCAAACCGTTGATGGAGAAATATTTGAGTACAAAAACAAGTGTTGCGAAGAAAAAGAAGCAAAAGTCAAAAGTCAAAATCGATTTTATCATTTACTCTTCCAAACCGTTCTAGATTCAGCAGTACTTGTAGCTGTATTCATTTTAGGGTTTCTTGCACCTGCTATGATCAAATTATTCGAGGATGAGAACAGGAGAAAAGTCAAAGAAATCAACTACAACTTTCCAGTCCCGTTGTGGTTTCCTTTCAGAACCGACAACCTTTTAGGTTTTTGTTTTGCTTATTTTCTGCTAATGGTCGAAATCCTATTGATCGGCATCTACTTGTTAGCTGCTATACCTTTTCTTGTCTTTGCTGCTTTAGAGGTCAACACACAATATAGAATATTGAAAAATTCTATTCTAAATTTGGAACCTCGAGCCTTGGAGAAATATAATGGTATGTGCAGAGTGTCCAATAATCAGCTTGAGATTCTCAGGCAAGACTCGTTTTTCAAGAAATGCGTACAAGAATGCATCAAGGAGAATATACTTCATCACATTGAAATTCTGAGGTTTTTCAGTCTATATCAAGATTTATCATCAACTATTTTTGGTGTGATCATAGGTGTAAGCATGATTATCCTCGCTTCTTTATCACTCGTGCTTACCAAGACGGAGTTACTTTCATTTGATACTTTGAAATTTGCATTCTTCTTTATTGTGGAGCTTGTAGTGGTTTTTGGTTACTGTTTGATGGGAACTTTTCTTACCAATAGCAG
>comp50731_c0
AAATGGTGAAGTTATTTGTAGAAATGAGGAACTTTTCGAGAAAAATTGTGGAGTTATTGGAGAAAACGAAGATCTTTGTGAAAGAACTCTGAACCCTGAAATTCCTAGCGACAACAAGAGACTTCAAAAAGAATTTTTTCACCGAAAAAGTATGGAAATCATTGAAGAAATGCGTAGTACCAACTTGAATTATACTAGAACTGGTCTACTTCTGCTCCAAGGCCTTAGTATGGCCTTCCTACTGGTTCCTCTCCATGGTTTTATCAGCTACATGATTGGAGCTATCGAATTTCAAGAACTCAAATTCGCAATAATGGTTTATGAACCATTCACTGGAAGTTCATCTCCGGCAAACTTTGCTCAATTTATCGCAGTAACGATTGTACAAGCTTTGTATATCTACTTGTTCTACATGTTGTCTTCGGATAGTTTCTTGATTGAATCTTTGAGTAATTGTACGCTGAAAACTGAGATAAAATTGTTTTTGAATAATTTGGAGGAATTTGACGCCATTTTCTGCGCGCGGAAATGGGATGACAAGGATGGTATTTTGAGTGCAAGACTGAGGAAATTGAAGATTTTTGAGAAATTTGGACGTATCGCTGCACATCATCAGATTATATTCAGGGAAACCCGAATATATCAGAAGACAATGGCGTATCTAACAGTATATTTCAACCTCGGAGTTTGTGGTGGGATGTGTATTAGCCTATTTCTTGTAGAACAAGGTGATTTTTTCTTCAAAATTAAATATGCAGTGGCGGCTTGTTGTCTTGGCCTTGCTTTGGCTTTGTACTCACAAGAAGGACAGGATATTGAAGATGGATTTGAAGAAATGAAAGATGCATTGTACAGAATATCTTGGCACAACTTGTCTGTAAGTTTGAGAAAATCTTTGGCAATACTGCTAACCAGACATTGCTTACCACCTAAAGTGACCGGATCCTATGGGATTTTTGTGATCAACAGGAAGAATTTGAGTATGATA
>comp10038_c0
AGCTTCTGTTCTTACATTACACAGACATGAAGCAGCGATTGAAACAGTGCAGGATTTAGTTGATAGCGGTCTGCAATGGGGTGCCACACATGATGCTTGGATATTTTCAATTCTTCTCTCTGCTGAGCCGAAAACAAAAACACTGGTTGAACGATTTAAAGTGCTGAATGAGAAAAGTCTCAATGAGCGAACACAAACTAGAAATTTCGCTTTCAGTTTGGAACGTTTAC
>comp61439_c0
GAGCGCTGCACCCCGTCATGTGCTGCTGCCTGGTGGCGTGGTGCAGTAAACACGAGGAATTTGGCGCTTGAAGGGTTGAAGTTTCAGTCAGCTGTTTGCCGTCGACGGGTAATCTACGCAGAGCCGCGTAGCCGTCCGCCCTGTCACGAGGAGACGTCGTGACGCAGCAACGATTTCTGCAAGGAATGCACAGTGCTGAACCGATCGCCACGTCATGTTAGAATGCCTGTGACGTCATGCCGTCACATCATTTTTCTCACTCTACTCACCTTTACTTTAACTACCGCTCTCCCTCCTATCATCAAAATAGGAGCAATCTTCACACAAGAAGAAAAAGACAGTAGTACAGAGCTTGCATTCAAATATGCGGTCTACAGAATCAACCGAGACAAAACCTTGCTGCCTAAAACCACTCTCGTCTATGACATACAGTACGTGCCAAAAGATGACAGTTTCCATGCATCCAAGAAAGCTTGCCAGCAAGTACAGGAAGGCGTGCAAGCTGTATTCGGACCAAGCGACCCTCTTTTGGGGGCACACATTCACTCGATCTGCGATGCTTTGGACATTCCCCACCTCGAATCACGCCTAGATCTTGACTCTGAATATAGAGAGTTTTCAATCAATCTTCACCCTGCACAGACTCTCTTAAACAATGCATTTTATGATGTGATCAATTTTTTAAACTGGACTAGAGTAGCAATAATTTATGAAGAAGATTACGGCCTTATAAAGTTGAGAGAACTCGTAAGATCCCCCGGTCAAAGGGAGGTGGAAATCCATATACGACAAGCTGATCCTGAATCTTATAGAAGTGTATTGAAAGAGGTGAAAACTAAAGAGATTCACAATCTGATTGTTGATACAAGGCCTGAGAATATGCATCACTTTCTTCGAGGGATTCTACAACTACAAATGAATGATTACAAATATCATTACCTCTTCACTAGTTTTGATATTGAAACATTTGATTTGGAGGACTTCAAGTACAACTTCGTCAACATGACGGCTTTCAGAATGGTGGATGCAGAAGATGTGAATGTTCGTCGAGTACTTGAAGACATGCAACGCTTCAAGCCGACGGGACATAGTCCTCTGAACAAGACTTCTGTAATACAGGCTGGCCCCGCCCTGATGTATGATTCAGTGTTGGTTTTCGCTGTCGGTCTCCAAACGTTGGAGCAGAGTCATTCGCTAGTCCCCGCTAATGTCTCGTGTGATGCCGAAATGCCGTGGGATGGTGGATTGTCTCTCATCAACTACATCAACTCTGTGGAGTTGAAGGGGTTGAGCGGACCAATCGAATTCAAGGAAGGCAGACGAATTCAATTCAAGCTCGATCTGCTGAAATTGAAGCAACACTCATTAGTCAAAGTTGGCGAATGGAGTCCAGCCACCGGAGTCAACATTTCTGATAGAGCCGCTTTCTTTGACTCAGGATCGATGAACGTCACTCTTGTTGTCATCACAATATTGGAAACACCATACGTGATGATCAAAGAGGAAGAGAACTCGACATCGCAGAAATACGAAGGCTTCTGCATAGACCTATTGAGAGAAATAGCCAATATGGTGGGATTCGAGTACCAAATACAGTTGGTACCTGATGGGAAATACGGCGTTTTCGATCATGAGACTGGAGAATGGAACGGCATTGTAAGACAGCTCATGGACAAGAAAGCCGATCTGGCAGTAGGATCAATGACAATAAACTATGCAAGAGAGAGCGTTATAGACTTCACAAAGCCATTTATGAACTTGGGAATCAGTATTCTTTTCAAGGTACCAACAGACAAAGAATCTCGCTTCTTCACATTTTTGGATCCACTGGCTTTTGATATTTGGATGCTGGCGTTTGTGGCATTCGTGTCAGTTTGCCTCTGCCTGTATGCCATTTCACGTTTCTCGCCTTACGAATGGTACAACCCGAAGCCTTGGAAAGGCAGGGACGATCCAAGATTGATGGTGAACACTTTTTCACTCAGTAACAGTGTTTGGTTCATCACTGGCACTCTACTTCGTCAGGGAGCTGGACTTAACCCCAAGGCAACTTCAACAAGAATAGTGGGAGGCATTTGGTGGTTCTTTACGCTCATCATAATCTCATCGTACACAGCAAACTTGGCCGCCTTCCTGACCGTGGAGAGGATGATCACTCCCATTGAGAATGCCGAGGACCTGGCTGGCCAGACTGACATCTCTTATGGCACTTTGGATAGTGGTTCCACCATGACGTTCTTCCGGGACTCGATGATAGAAACTTATAAAAAGATGTGGCGGTTTATGGAGAATAAAAAGCCTTCTGTGTTCGTGCCAACTTATGAGGAAGGCATAAGGAGAGTTCTTGAAGGAAACTATGCATTTCTCATGGAATCCACCATGCTTGATTACATTGTTCAAAGAGATTGTAATCTCACACAAATCGGTGGTCTCTTGGACTCAAAAGGCTATGGAATAGCAACACCTATGGGCTCACCTTGGAGAGATAAGATTTCATTGGCGATTCTAGAGCTACAAGAAAAAGGAGAGATACAAATGCTCTATGACAAGTGGTGGAAGAATCCAGGAGACACATGTACGAGAAATGAAAAAGGAAAAGAATCGAAAGCCAATGCCCTGGGTGTTGATAATATCGGTGGTGTGTTTGTTGTTCTCCTCTGCGGCTTGGCTATTGCAGTGATTGTGGCAATTTTCGAATTCTGCTACAACTCAAAGAAAATAACTAAACTTGAAAGGAGAGTAGCATCAGCACCCCACCAGAGCCTTTGTGCCGAAATGTTGGAGGAGTTGTGCTTTGCCTTGAGGTGTCGTGGATCGAGACAAAGGCCGGCACTAAAAAGACAATGCTCAAAGTGCTTACCTGGCGCAACTTACGTTCCAGCCACATTCGATCTCCCACCTCCTGTTAATAATGGATTGAGATCGCAGGATGAAAAATGTTTCAGAGAAGCAGCATGGCAGTTTCCCTAGAAGTGCCACCCGACTTGCACGGACATACATCAACATGTGATCTTGACCATAGGCCTTGAACCATATTATTCTAAATTTTGTCAATGACCTCGTACAAACTTGAATAGACAGACATGGATAATTCGAATAGGCTACTGTTGTCATAGTAAGATTATCTAACAAGAAACCTACTTGAAATCAAAATACAGGGAAATTTACCTGACAATGAAAATTCAACTTATACAAGATCTATAACATCAACTTCACCAATTTTTAATATTTTTCTGGATAATGACCAAGAGAAATAATACTCGTATATGCACCTGAACTTCAAAATAAATTGATTGTTATAACTATTATAAAGAAACCGAGTAAAAACAAGATGTTTATTCATTTGATAAGATCATCTGTCCCAAATTTATTTAGAAGATGGAATTTTGCTCAAATTTTTGACTATTAGGCCAATTATAAACTACCGTATGAACAAATAAACTACGATGGCCTGAAGGGCAATGTTATAAATTACAATAATTATGGCGTGTTTAAAAAAATGTCAACATGGTGCAAATCATAGTTCATTTATACGTAATTTTATACGTTCATTTTTACGCTTGAAAGCAGGATTATTAATTTTGAGAGAAACTTGCATTAAAAGTAATCTTGCAGCCTAAGCCTCAGCACAGATATAGGTATAAGCGTGTGATATAATACACACACACATATATATACATACAGAGTGGATGAGAAGTTTGGAAACCTCTTATACAAAAGTAATTTGACGGTCGGTGACATTAAGGAATGACATATTTATATGACATACAGGGAATTGTACTAAAATTGAAAATTATACTGGATAATGACTATGAGAATATTATCCTCTATCTTGAATCCAAGTTCGTTTTTTCAAATGGGAAGTTGGTCATGTTGATTAATTTCGGTTTAGATTTTCAAGAGGAATGCCAAAAACCACGCATCGTTAACTCAAAGTCCTGGTTCCACGCGTAGTCCTAAATGGCCAGAAATTATAGTCATCAAACTTTACATATACTGTAAAATTTTATCAAGTAGAATGGGGTAGTGGTAGAAGATTAGTTAAACTTTTTTTTTCTCTTAGCGCAATAGTTGTATGATATGTGTATCAAGGGTTATGTTTTTTCAGCTCAACTTGATTCAAATCAACATTATACAGTTTTTATTAGATGATTTTAGTCGAGAAAATACATACAACAGGAATCAACTTTCCTGTTATACGAGTATAACACAATTACTCAACTCGGGTAAGCAGTTTTATATTATTGTAAGGTTGAATATATATAGGAATTTTAAATAAGAGAACAGAATTTCTTGAATAAAAATTATTCAATTTTGAATAGAAATTCTACATTTTTGAAATTCATGCCCAATATAGGTTCCCATATGCCTAGAAATGGATTAATATTAATCACTATGATAGATAAATTATTATAATAACTACTCTATAGGAATTCAGTTATTCTTCTAAATTTGTTCTGAGCTACTTTAAATTTCCTACACTAATGACTAAAACATCATTTCATTAAAATAATTTGTTTAAAGCAATAATTATCATTTGTGGACTTTGAAGCAAGTTCAAAGTTTGACATGGCAGTCAAAATAAAGCTTTGATTCAATGCATTGATTCATATGATGTAGAAATAATAATCATCATTAATACTTATAAATAGCATCAAGAACTCCATCCGTGACAATATCGGGTAAAGTGCTTCGATTGAGATCAGTTTGAGGATCAACACAGAACACCGGATGATGACCCAAATTCTTGTTTTTCTCAGGCCCTTCAGGTTGGGTTTTACTAATCCCCAAAAATGACAGGATGTGAGTTCGACTTGGAGCAAATTTGAACATTGTTTGCAGATATTTTTCCAAGCTTTGACGCCTTTGTTCAAGAACCTTTGGCTGAGCACATCTGACTCTTTTTGGTGGAAAAGGTGGAGTCTTGAAAGACTTTCTCAACTCTCTATGAAGGGAGTGAAAAGCACTGTAACGTTTTTCTACTTTATGCTGTAGACAGTCAATTATTACTTCAACTGAATAAACATAATATGGTTTGGAAACTTGAACTAATCGGTATCGGGGGATGTAAATTTCACTCATATTTATAACTTGTCAACTGTCAATTCCTTCCTCATACTCATTACTGATCATTGATCAATATTTGACAAGTGAGGGTTGAGAAATCCTATAAATTATAAATGATTTATCAGTATTTTGAAACAAAGATAATTATGTAACCTTCTCAACTATCAAAACACTATCATTCATAATATAAATATAACCTAAAATTTTTAATAGTCCC
>comp804094_c0
GGAATTCGCCGTTAAGAGAGTATTTGAACTATGCGCTGTTAAGGATGAGAGAGACCGGAATCCTAGACGAACAGAGTCGA
AAATGGCATCCGCGTAAACCCGAGTGCCAGGGCAATGCCAACATACCAGCAGTGCAGTTGCAATCGGTCCTTGTCGCCTA
CATTGTATACTTTGCTGGATTAGTTTTGTCACTAATTCTGCTAATGCTAGAAAGATTGGCATACAAACGGAAACCGACGA
AGAAAATTTCTAAAAAACTGAACAAAGTGAGATTCATGCAGACATCAAAGACTGCTTGGATTAGGAATAACTAGTGATGC
ACTAGATAGATCTATAATACTATATAGTCCATTCACGATCACT
>comp22409_c0
GTGAACACAACATCGCCTATGATAGTCGTGGATGCTGGTACTTGGACTACGGATCTTGGTCTGAATTACACTATCAAAGGACCCTTCATTCAAAGACGTAACGATTTTGGAGGAATCAAGTTCAAGGGAACGTTGGTGATAACAGATCTGAACAACCTGACCTTTAATGAACAAGGATTTAAAAAGTTTCTGGACAACTCTTATGAATCACAATTCGATTCCGCCTCTAGATGCTCCTACTCCATCTACAGCTATTTGGCTGATATGTTCAATTTCACTATAGAAGCCGGGAAGACGTTTTCATGGGGATATCCAGTGAATGTCGGAAAGCCAGTTCTTCATGATGGCATGATTGGACAAATGGAGGGAAAGGAGATTGATATCGGTCTGACTCCTGCTGCCATGCTTATCAAAACCAGAATGGATGTTGTGCATTTCGCTATTGTTCCGATATGGCAGTTCAGGGTATTGTTTGTTTTTCGCCATCCAAGCACTCTGGCTTCCTACAAAGCACTTATCATCCCATTCGAGCCAGCTGCCTGGACGTTCACCATTCTTGTGACAATCTGTGTCGGAGGCTTTCTAACAATGATAAAGCGCTTGAGTCTGCCAAATGATGAAGAGATCGATAAGTCTTTCAGTGGAAATATTGTTATCACTATTGGCGCACTTTTCAACCAAGGTCTAGCCAACTGCTCCACTCGTATACCTGAGCGCACATTGAACTTTTCCACGTTGATAATTGGCATTCTGATCTACTCGTTCTACAATTCAATGATTGTGACGTCACTGCTGCAGCCTCCCGCCAAAACTATTCGCACACCGAGAGCTCTGATGGAGAGCAACATTAAATGTGCCATGCAAAATCACTCCTATGTCAGGTTCACTTTCGAGAAAAATCAAGACCCTCTCTTCGTTGAGATGTACAAGCGGAAAATTCTGAAAGGACCCGGACCACTGCTGAGCGCAATGGATGGCATGAAAATGGTGCAAAACGCCCACTTTGCATTCTACGGCGAGGAACCAATCATGTATAGGCTGATTGAGAACGAGTTCACCAATGAGGAGATCTGCTCGCTGTCCGAAATCGATATGGACATACCTCTACCGCTCTACCTTCCAGTTAAGCGGAATTCGCC
>comp64862_c0
CGCACTGGTACGACTCAGACCAGAGCACTGTTCTGATGTTGTCAGATCAAACCTCAGACTAGCTTCAGACCATGTTAAAAATCATATGAATCAAATCATTACATGTGCATTTAACATTGGTAGCATAGTAGCTGATAACATAAAAAGCATTATTTCTGGCTTTGGTCTGGCTCTTATCTGGTTTGTCTGGTCTTGGTCTGAGTAGTGCGCGTTACTTCATATGATCTCCATCTGCTCACGTGTGATTTCGTATTCCACTGCCTGCAAGTTGGTCTGGTCTTAGTTGTGGTCTGGTCTATGTCGTATCAGTGCGCGTTTACCCTATGCACCTATAATCTAAACCTTATTTCTTCAATGAAGAACAAGTGTTTAGTATAGTGGTGGAGAATACCTTGATGGACATTTTCGCACTCGCAAAAGATTGTCACACATAACTCTTAATACTTATTTAATGGATTTCTCTCTCACTACACACTCACATAGTTCTATCTATAACATTCAGATTCAGGCAGTGCAAGAATTCACACACCATCTCTCAAACGAATGAACTGCTGCTTCACCACCAAGGCATTGTGCGCTGCCTTCATACTTACTGCATGTGCATCTGGCCAAACAACTATAAGAATTCTAATGATCCAAGAGGAAGATGATTTGATGGCTTACAACTTTGTCAGTGTTCTCAATACTACAGAAAGCATATTTAATAACAAGTTCAAAATATTAGAGCAAGGAATCACTTTGCAGCGTCATGATGAGGATTCAACATTTCAGAATATGTGCAAGCAGTTATCGCTTGGTGCCAGTCTGGTTTTGGACTTCACTTGGACGGGATGGCGACGAGGCAGAGAGCTGTGTGAAAATATTGGACTTCCCTATTTGAAGGCTGCAAAAACCATCTTTCCTTTATTGCGATTGGTGGATGACACGTTAACTAGTCTCCGAAATGCAACCGACACCATTTTAATTTTCGAAAGTGATTCACAGCTACAGCAAAGTCTTTATTATTTGGTTCAATTTTCACGACTGAGAGTCTATGCTGTTAATGGTTTAAATGCATCCTGGGTGAAAACCATTTCTGGTATGCTACCAATCCCATCCAATTTGGTTGTTATAGCAAAAACCAATCATATCAACAGCATATTTAAGCAAGCAATGAGAGAAAAACTCATTCAAATGGATGACAGGTGGAATCTTGTATTTACAGACTTCAACTATGAACGATTTCATAGGGGTATTCTGTCTGTCTCAACCACTCTATACACAATGAAGAAAAAAGTGTGTTGCTCTCTGGTCCAGTTAGGAGAGAACTGTATCTGTCCAGATACCACAGAGATTGAACCAGCTTTCATCAGCCTGCTTCCAAAATTGATAGTCGATATATTTGAGAAGATGATGAGCAGCTTCAACTACACTGGACCAATGATTTTTGGTTGTCAAAATCTTGATGAGAATGCCACTAATCCAATGCGGCTTGCTTTCTATCGGGATCTAGCAAAGGTGAGCACTGAGAACGGACTCGGTTATTCACGTAAAATGATGGAGGTTTATCCGCGAATGGAGTTTCAAGTGGTGATCACCACTAGTCGACAGGGCTTTTTGCCCGAAGTGCCTACAGCTGATACCAAACTGGCCACCTGGGACACTGAGTTCGGCCTGCAGACTGCTCCTGGTCTAATTGTCAATCCAGTTCGACGGTTTTTTCGTATCGGCGTAGCAGAGTCAATTCCCTGGATGTTTCCCGTAATAAATCCCAAGACCGGCGCAATCCTCCTAGATAATGAGGGTAAAGAGGTTTGGGAAGGATACTGCTTGGATTTCATACAACGTCTAGCACACGATATGAAGTTCGACTTCGAACTTGTCAAAGCTGATTCGTTTGGAGAAAGAGCGCCCGATGGCACTTGGGATGGACTTGTTGGAGATCTTTCCAAAGGGAAAACTGATATCGTTGTAGCATCTCTGACAATGACATCGGAAAGAGAAGAAGTGGTTGATTTTGTAGCGCCCTACTTCGAACAGGCTGGATTCACAATCGTTATCAGAAAACCTGTGCGGAAGACATCTCTGTTCAAGTTCATGACTGTGCTCCGACTGGAAGTGTGGCTGAGCATTTTGGGATCATTAATCCTCACTGGGATTATGATTTGGCTGCTCGATAAGTACTCTCCATACAGTGCTCAGAACAACAAAAAGCTCTACCCTTATCCGTGCAGGCATTTCACATTGAAAGAGAGCTTCTGGTTTGCCCTGACGTCATTCACACCGCAGGGGGGAGGGGAGGCCCCCAAAGCGCTGAGTGGTCGAACCCTGGTCGCCGCCTATTGGCTGTTCGTTGTTCTCATGCTGGCCACTTTCACCGCCAATCTTGCTGCTTTTCTCACTGTTGAAAGAATGCAGTCACCGGTTCAGAACTTAGACCAGCTTGCACGACAATCAAGAATAAATTACACGGTCACTGTTAGCCAAGATGCGCACAAATACTTTCAAAACATGAAGAACGCAGAAGATACACTATACAGAATGTGGAAAGAGATTACTCTTGATAGTTCAACAGTGCAAACCCAGTACCGTGTGTGGGATTACCCAATAAAAGAACAGTATGGTCACATATTGCAGGCGATTGAAAGAACTGGCCCAGTACCAAATTCTACTGTTGGTATACAAAAGGTTTTGGAGAGTGAACAAGGCGAATTCGCACTCATCCATGATTCATCAGAACTTCGCTACAGAATAACACAGAACTGTAACTTGACAGAAATTGGAGATATATTTGCCGAGCAGCCATTTGCAATAGCCGTGCAGCAAGGTAGTCAACTGAATGAAGAAATCAGTAGAAGGATTCTAGATCTTCAGAAGGATCGATATTTTGAGTCACTGAGTGCTAAATACTGGAATTCTTCAAACAGAGGAGCATGTCATAATATCGATGACAATGAGGGCATAACACTGGAGAGCTTGGGTGGTGTGTTCATAGCTACCCTCTGTGGTTTGGCTTTAGCAATGGTAACCCTTTGTGGAGAAGTGATTTATCATCGAAAGAAGCAAGGCCAAGAACAAAATGTCACTATCAACCCTGAAAACCTGAAAGACATTCATTTTGGAATCTTGACAAAGAAAGAGTTTGGTACAACGGCTATTATGAAAGAGAAATCGCAAATAATCAACCCATCAGTAACGTATATTTCTGTTTTTCCTCGCTCTCAGCTATATTAGACATAGGAGCACTTAATTGCCTGCTCAACCAATATTTGTGTAATTCTTTGTGATGTGAATGATAGGAATAATTTAATTCAAAGAGTATTGAGAGTATTTATTAAGTTTGAGCTCTAAATGTCAGCACCATATGTAAACTGAAACAAAATAAATATTGTTGATAAGCTTACAAGGGTTTCTATTATATAGGCTACTACTATTTATTATAGAGACTGTATAATCTGATTTCACAGTCTCTATACTATTTATCAATATCAATTGATAATATACTATTGATTCAATTTCAATTCAAGGAGATTCACCTTTCATCCTCCTTGCTTCAATTGATACCGGTTCCAGGTTTACAAATAAATAGATAATAAGCTAGGTATCGAGATAGTAATAATCCTCTTCGTCAGAACTATCATTATTATGTTTATTTGAATAAAGTTAGTGAACTAAAATCAGTATCATATCGCTGAACAATTATTATTGTTATTGTATCATACGATTTGATAATTAAATTTTTCATCTGAGA
>comp59047_c0
CAGTTACGACGCGGAGACCGATGCGTACGGACGCGGCAACGGCGGGAAAACAGCGACACGACGCGCTATGACGCACGCAGGAATTTCGGACGTGGAGTGCTTTCAGTAACTGCCCTTCCCTATCAAATAATGTGATTCATTATGCAAACAACTCAACTAAAAAACCTTTGATCTTTCTCCAATAATAACACTCTTTTAATCGAGGGTCAATTGGAGCAGTTGGTAGAAATTGACGGAAACTGATTCGAATGAGACTCTTCTGTTGCTGTTCCTGTATGTACTAACGGGCCTAAGGAAATGTCTTGGATAAGCAGCTAGCTTTGAAATTGGCAGATTGTGGTTCCGGTGTGTGGAGAGAGTGCGTTCAGTGATCGATAGCGGGAAACGAGGAGGAGTGGTTGCATGTCATGCGAGAACGAACAGAGTGAAAAATATTAGGGGATGTCTTTCAATGGCCTGTGGATCATGAGGAACAATCATCCCAACCTTTCTCCGTGGTTCATCCTACTTGTATCGTCTCAACTTCTTTCTGCCCTGCCACCTGTGATAAGAATAGGAGCAATATTCACCCAAGATGAGAAAGACAGCAGCACGGAGCTAGCGTTCAAATATGCAGTATACAGGATCAATAAAGATAAAAGCCTTCTGCCAAATACAACAATCATGTACGACATCCAATACGTTCCAAGAGATGACAGCTTCAGAACTTCTAAAAAAGCATGCAAGCAGCTAGAATTTGGAGTGCAAGCTATTTTCGGACCAAGTGATCCTCTACTGGGAGCGCACATCCAATCTATCTGCGAGGCTCTGGACGTGCCCCATGTGGAGGCTCGAGTAGACTTCGAACCCAGTTTCAAAGAATTCTCTATAAACCTCCATCCTTCTCAAGAGCACATGAACAAAGCCTTCAAAGATGTGATAACCTTTCTTAATTGGACCAAAGTTGCAATCATCTATGAAGAAGACTATGGACTTTTCAAGCTTCAAGATCTTGTCAAGGCACCTCCAGCCTCAAGGACAGATATGTATATAAGGCAAGCTGGACCAGGATCCTACCGACAAGTTCTACGTGAGATTCGTCAGAAGGAGATTTTCAAGCTGATTGTGGACACAAATCCTCGTCACATGAGTCAATTTTTTCGAGCGATTCTGCAACTCCAAATGAATGACTTCCGATACCACTACATGTTCACCACTTTTGATATTGAAACTTTCGATTTGGAAGACTTCAACTACAACTCGGTCAACATAACTGCCTTCCGGTTGGTTGATAGGGAGGATCCCAAAGTAGCCGATATTCTCGACAAAATGGAGAGGTTTCAGCCTATTGGACACGCAATACTCAACCGCAGTGGTGTAATACAGGCGGAGCCAGCGCTGATGTTCGACGCAGTGCAAGTGTTCGCCGCCGGTTTGGCAGCGCTGGATAGAAGCCACGTGCTGAAACCCGCCAACCTATCCTGCGACCTGGAAAAGCCATGGAACGATGGATTATCTCTCTACAACTACGTCACTTCGGCAGAGGCTAGAGGACTGACGGGTCGTATTGAGTTCAATGAAGGAAGAAGAAGTAATTTTAAATTAGATTTGCTCAAATTAAAGAAAGAAGAATTGAGAAAAGTTGGCTACTGGACGCCTTCAGAAGGCATAAACATCACCGATCCGACCGCCTTCTATGAGACTTCAGTCACAAATATCACCCTCGTAGTTATGACCAGAGAGGAAAAGCCTTATGTGATGGTGAAGGAGGATAAAAATTTGACAGGAAACGCAAGATTCGAAGGCTTTTGCATTGACTTGTTGAAATGGATTGCGGGTCAGGTGGGCTTCCACTACTCCATTCGCCTGGTACCCGATCACATGTATGGAGTCTATGATCCAGGCACCAGGCAATGGAATGGCATTGTTCGAGAGCTTATGGATAAGAGGGCTGACTTAGCTGTAGCCTCCATGACTATAAATTATGCGAGAGAGAGTGTAATAGACTTCACAAAGCCGTTCATGAATTTGGGCATCGGCATTTTATTCAAGGCTTCGGAAAGCATGCCAAACCGTCTGTTCTCATTCATGAATCCTCTGGCCGTTGAGATATGGTTCTATATGGCCGGAGCCTACGTGGTCGTGTCTCTAACCATATGGTTTGTGGCGAGATTCTCACCATATGAATGGTGTGATCCGACAACTGGCTATGGCTGCATGTGCGATCATTGCCAACAACTACAGTACCAACTTCAGCATGATCATGATCACGATCACCATCACGATCATGATCACCATCACGAACATCTCCATGAATCTGATGATGAAGACGACTTCTATCAGCAAGCACTATCCACCCTGATGGTTTCAGAAAATGATTTCACACTGAGCAACAGTTTCTGGTTCACCATTGGCACTCTAATGCAGCAGGGATCAGATCTCAATCCAAAGGCAACCTCAACAAGGATAGTTGGAGGAATATGGTGGTTTTTCACTCTTATAATAATATCGTCGTACACTGCTAATCTCGCGGCTTTTCTCACGGTTGAAAGAATGATAACGCCGATAGAAAACGCTGCCGATCTTTCTGAGCAAACCGAAATCGCGTACGGTACTCTAGCAGGAGGATCAACCATGACATTTTTCAGGGACTCTAAAATCGGCATCTATCAGAAAATGTGGAGGTACATGGAGAGCAAGCGACCATCGGTGTTCGTTCCATCGTACGAAGACGGAGTGAAAAGAGTGCTGGAAGGCAATTACGCGTTTCTGATGGAGTCAACGATGCTGGACTATGCCGTGCAACGCGATTGCAACTTGACCCAGATCGGCGGTCTGCTAGACTCCAAGGGATACGGCATCGCCACCCCCAAAGGGTCACCTTGGAGGGACAAGATATCGTTAGCTATTCTTGAGCTACAAGAGAAGGGTGTCATACAAATTCTGTATGATAAATGGTGGAAGAATACGGGCGATGTTTGTAATCGTGATGACAAAAGCAAAGAATCTAAAGCTAACGCTCTTGGAGTGGAGAACATAGGAGGTGTGTTCGTTGTTCTTCTGTGCGGTTTAGCTTTGGCTATAGTTGTCGCAATACTCGAGTTCTGCTGGAATTCGAAAAAGAATGCGCAGACAGATCGGCAATCACTTTGCTCTGAAATGGCAGAGGAGTTAAGATTTGCGGTGAGATGTCATGGCTCGAGACAACGACCCGCCCTCAAGAGATCGTGCACTCGATGCTCGCCGGGCACAACCTACGTGCCAGCTGCCCTCGAGCTGCCCCACCTGAACGGGGAGCGTGGCATTCTACCCATGTTGGAGATGAAGAAGCCATCGATCAGCTACGAAACAGATACCTAGTATCGTCCCGGGGCGGCTCACACTAGTACTGAGTTCAACGCCCCTTCAGTATCCAGCTAATATCGACTTCAACGCAGGGAGATGCAATTTTGAATTGCGCCACTGCAATAACTGATCTGAAAAGACATTAGTGTTATAATAAAATAGGAAACAAACAAAGAGAATAATATTGTCCATAGAAGCGGCCTACGAAAATTATTTACGAAATATTTTAATAGTTTTTGGTCAGGAAGCTAGACGCTAGACAAGTAGGATAAAAAAATTTGGAGCACAGCCACTCCATGAAAACATTGACATATTAGAAATTAATAGTCAATTGTCGATCACAATGTGATAAATAGTTAATTCATGATGTGAGGAATATTTCCTTCCAGTCGAACTCTTCAATCTCTGGAACCTAGCGATGTAATATAGTTATTATTTGAAACAGCTTGATCGAGTTTTTGAGAAACAGATATAATGTACTCTTGTGGGTTTCTAGCAAAAAAAAATCATTTTGTCACATATAGTGAGAATTTCCAAGTTCCAAAGTATTGTAAGGTTTTAGTATTTCACGAAAGTGAATTCAGTAGCAAAAGACCAATTTTGTGTAATTGAAAAAGTATCCAAATTATACACTCAACTTAATTGAGTTTTTCATACAACTTTGATTCCATTCAAATGTGAATTCCCAGATTGGACTGATAAAAACCCTCATGTATATCAATTTCTGTCCAAATATTTTATCTTTGAATTTCACAAACATAATATTTTTTCAGTCACTTTTATTTCACTCCATTATTGTAAGAGAGAAATATTGTTAAGTTGTATCCTACTGAGCTATTTATTGTAACAATAAAAATAATGGTTCAGTTACACTAAAACTAATCAGATGTGAATAAATAGATAATTTTCCATTCAAATGTGAATCAGTAGACAACCATTTTAAATATGTGTGTTCTAGATTTGAACTGGATGATTCGTCCAGTCATCGGTTGTACTTAACCATCCGTTTGCTCTCTCTATCCAAGCTCGATTCATGATAATTCCCGTGGGAGTTTCTTACGGACACCAATCCATTGTCCCACTGTCCTGAATTGAATAAGGGACAACACCAGGAATGCGTGCTTTGACTCTGGAATTAACTACCCCCGGCTATATGAAGCCGGTCAGCCTGGATCAAGTCTCTCCAAAAGCATGAGCAAATACCAGCGGCTGGTCTTCCATCACTAATCTCCCAGGACTAACTTCACCCGTGATATTGTATTGAAATCACTATGCCAAAGATGACATCGGTCTTGTGAAGTGTCCGAATACAATGCTCAAAGCTGTGTGATGGTCCCGTACAAATTCACGTGAATAGCTAACATGCTTCGTGAATACTCCTGGGATCAAGCTCACTGACCCTTGTTATAGGCCTACTCCGAGAAAGGATTCAAAATATTCCAATACTTCATGCAAGTTTCGTCAGAGAACACCGTATTCAATCTTATTACCCATTGTGGGATAATATTGATTAAAACAGCCTTTTTTACTGTGAGGAGGTTCTATGATAAGAAAGTTGATTCAATTTCTATTCCACGCTGGAAAACCAAGTTACTGTTTCTGAATTACGGAAATTGAGAGTAACTACTTCATGAGTATTGAATTTTTGAAAAATTCTAATCACACTTCCAACATCAAATTTAAATATTGACATAATGATAATGATAGTGATTCCGGAAAATAGGAATCTGATTTCAATCCAATTTCATGAAATTTCATAGTGACTGCATTTGAAATCATGTTCAATAATATTTCCTAGCTGATTTTGTTTTAAATGTATTTCCTAAAATCTGGTCTCAATTTCTGAACTATATTAATTAAAAGGATATTATCTTGTTATGATCTATTGAAAATTATACTGTGGAGTGCTGTAATTATTAGAACTTCACTTGTACTGTGTTTATAAAGTGCCTGAATGAACTTTGTGATTTATAAAGTTAAAGTTCAGTATCATTTTAACTGATTATACGCTAATATGATCCAAAATGACGAATGTAGCTAATAAAATAGTATAAATACAATTTATAGGATGCTCCGCACTATTTGTTTGATTTTTTAAGTAATGATTATATGGATTATAACACGGTTAATTTCATTCTTATTGTATGGATCGTTATCAATTTATCATTATCTGACTTTGAATACTATGCGATGTATTTTTGGATGGTATTTCAAAATCCCCTGTTTCTCTATTCATCAATCTGATATTACAAAAAATTGAAAGTTTTCTGAGTTAGAATCTTATTAGGTAAGATACTATTCATCATCACATTCAATTTATTTTTTTTCAAGAAGGCATCCATACTTTGTAATATCTGTTGCGGCCATTGTAACATAATTTACACAATAATGTAAGGTAGGTGGATAGATTAATTATTATTTCAAGGTATTATGAACATTGACAAAATTGCTTGCTAATTGGTAAGGATTCGTTCTAGTTATCACAAATTATGCAGTGATAAAGGCATTATTAGGATTTTTATACCGTTATTGAGTATTGGAATAGGTAATGAATGTTGATGGTTGATACACAGTATATTGCACTACAATGATGGCGAATGCCTCATATTTGAGCACCAATGAATTCTGTTTTAATTACTTATGTAAAGTATCATAATTTCTAATCAAATTTAGTACATTTATGTACTTGAGAAACATGATATCCAACATTCAATATTTATTAATTATCACAGAGCTTCGAACAGAATTGAAGACTCAAGTTAATTTTCGAACACGTATTTATTGATGGAGATTTAGATCTTCGTGAAAACATGTATTTTGTTTCTTCAATTACGGTAATTGTTTTGTGACGAATATTATGAAGGCATGTAATAAATCAAGAGTGAGAAGAGAA

>comp54356_c0
AGTGAAACGACAAACTGCTCATCTCACCATCACCATGCTGCCCAGCTGGTGTTTAATCTTGGCTCTGGCGACAATCATCGCCCATGGACAAGAAGATAACAATAACATGGAAGTCACTATTGTTGGTTTGTTTCAACCGGATGAGAAAGAAGAGCAAGTGGCGTTCCGAATGGCAATTGAATTGACAAACATTAAAAGAATCCTGAACTCAACAACTCTTGTAGCGCACATTGAAGAAGTCAGTCAATATGATAGCTTCAACATCAGTAAACGCATCTGCTCTCTACTGGCTAATGAACACATGAACATAGGTGCAATATTTGGACCACAATCAGCCACTACTAGTGGAATTATCAAGTCGGTCAGTGACAAATTCGAAATACCACACATTGAAACAAGATGGGATCCATTTGCAAAAAACACCACCATGAACATCAATCTGTATCCAGAACCACAAAAGTTGGCTCAGGCTCTAATAGATGTCATCAATGATATGGATTGGGAAACGTTCACAATAATCTATGACGATGAATTTGGCCTGCTTCGGCTTCAAGAGGTTTTCAAATTCCATGATGGGTTTCTCAAAGGTGAAGGACAAACACCATTCACTCTACACAAACTTGATGAAGGTGACGATTATAGGCCATTGTTGAAACAGATCAAGGTATCAACTGAGACACACATAGTTTTGGACTGCGCAGCGAATAAGATTCTCAGCATTTTGCGGCAGGCCAGGGAAGTAGGAATGCTAGGCGACTACCACAGCTATATTGTGACATCACTAGATGCACACACAATTGACTTTGAGGAGATAAAGATGGGTCGCACCAATATCACAGCTCTGCGTATGTTGAACCCCGGCCTAGGCGTTGTCCAGCAAGTGATAGATGAATGGATATTTGAAGAGCAAAGGAAAAATCGCACTCCAGATTTGGTAGCGGATACTTTGAAGTCTCATTCGGCATTGATGTACGACGCGGTGCAGCTGTTTGCCAAAGGCTGGTCGCAGCTGGGTCTAAGTCAGCGATCGCATCCCATCGAGTGCCTCGCCAAAGACAAGCCGACCAACAAGAATCCCAACGGATTTCAACTTGTCAGCTTCATTAAAATGATCAAAATGGAAGGCATGACTGGCATGATGGGCTTCGATGAGCTTGGAAGAAGAGATTACTTCTCCTTGGAAATAATTGAACTTGTGAAGACCGGCTTCAAGAAAATAGGATCGTGGGACCCGAAGCATGGCATCAACTACACTCGTACACAAAGTGAAATGTATAGCGAGCTTGTCCAGAGCATTTCAAATAAGACGTTCATTGTAACTTCGAGGCTGGGTCGACCATATCTGGATAAGAAGGAGGGTGAAGGTCTCAAAGGCAACGATCGCTTCGAAGGCTACTCCATGGATCTGATTGACGAGGTCGCCAAGGAGCTTGGCTTCACCTATGAGTTTAAACTTGTGCCGGACAACCAGTACGGTTCGCTCAATAAAAAGACTGGACAATGGAACGGACTCATCAGGGAACTACAAGAAAGAAGGGCAGATCTTGCAATCTGTGATCTGACTATCACATTTGACAGAAGGAGTGCTGTCGACTTCACTATGCCATTTATGACTCTGGGTATCAGTATCCTTTACAGTAAGCCAGTCAAACAGCCGCCTGATCTCTTTTCATTTCTACTTCCATTTTCACTTGACGTATGGATCTACATGGCCACTGCGTATTTGGGTATTTCTCTACTTCTCTATTTCCTTGCAAGATGCTCTCCGTATGAGTGGGAGAACCCCCACCCATGCAACCCCGACCCGGACGAGCTTGAATTGACGTTCAATCTGCCAAACTGTCTCTGGTTCGCAATCGGCTCGCTCATGGCACAGGGATGCGATCTTTTGCCAAAGGCAGTGTCGACTAGACTGTGCGCCGGCATGTGGTGGTTTTTCACTTTGATTATGATCTCGTCGTACACGGCCAACCTGGCTGCCTTCCTCACCAACGAGCGCATGGAGGACACCATTGAGAGTGTTGAGGACCTGGCCAAGCAGAACAAAATCAAGTACGGCGTCCTTAACGGTGGATCCACGGCTAGTTTTTTCAGGGACAGCAACGTGTCTATGTACCAGAAGATGTGGAGCACGATGGAGTCAGCGCAGCCGTCGGTGTTCGTGAAGAGCAACGACGAGGGCGTGGAGCGCGTGCAGAAGGGAAAGCGCACCTACGCCTATTTCATGGAGTCCACCTCCATCGAGTACCAGATGGAGCGCAAGTGCGACCTCGCCCAGGTCGGCACGCTGCTCGACTCTAAGGGATACGGCATCGCTATGCCTTTCAACTCTCCATTCCGAACAGCCATAAGTGGAGCTGTATTGAAGATGCAGGAATCTGGCAAATTACAGGAGTTGAAGGATAAATGGTGGAAAGTTATGCATGGTGGTGGAGCATGCGATGGGCAAGATGAAGCGCCACCCTCGAATGAGTTAGGACTATCAAACGTGGGTGGTGTGTTCCTGGTACTGATATGCGGCTGTGCAGTGGCCCTGTTTGTTGCTATGCTCGAGTTCTTGTGGAATGTCAGAAAAGTTGCCGTTCAGGAAAAGATATCACCGAAGGAAGCTTTCATGTTAGAACTGAAGTTTGCGATAAGATGTCATGGGACCTCGAAGCCGGTTAGAAGACCAAGAGAGCCCAGCACCAAGGGATCTTTCATGCAGTTGGATGTCTTTGAAAAGAAAGGCTCAATGTGATCGAAAACAGTGCTTGACTGACTTCCTATTATTCTGGCAATATTCGTACAAACCGGACTCAATGGTACATGCAATTTTAAATACCTCGTAGTGAAATTGATTTGCCTGATGTATTGTATTAATTTATCTAATTGTTTCGTATTGGGTTGGGTGTAGCTACTACATGAAACTCTTTGAAGTACTGTATAGTTTATACCCTATATTTTTAATCATAATGAATTCTGTCAGCTATCATACTTTGTAAAAACTTGTCTTGGTTCATATCAATAACGTACAGTATTGGTTGTAGGTACTTGCATCTTATCAAATTATTATTTTAAATTCGATAAACTGTGCTAGCTATCATCTTTTGTATTAATGAAAAAAAAACTCATGATCATTTCCTCAATTGAGTGGTGGTGTAGTTGATTGATGCATTGGTGCTGGGAACACTGAATTACCATGAACTTATACTACTGTAGAAATCATTCGTATTTGTCATCTGAATAAATGTTTGCATGTAATTGAGGTATTATTATTTTTTTTTAACTTGATGGGTGTAGAATGATAATAATTTCAATCGATAATATCAATATACTTGTTAAATAAACACCTATTCACTGTCATCATAATACTATAGATGGCCTAAATAAAGTTAGATTCATGAAAGTGAATAACTTAATAATATGATTTACAATTTCGATTAGATTTTTTAATTAATATTTATTTTCGCTTATAACTCC
>comp1304517_c0
GGTTCTGTATTGACATCCTTAAGAAAATTTCTAAATCTGTGAAGTTCACCTATGACCTTTACCTGGTTACCAATGGCAAG
CATGGGAAGAAAATCAATGGAACCTGGAATGGTATGATTGGAGAGGTGAGTGTCCACAAGGGCTGTTTCCATTTCCATTT
TCATTTATTTTCCTTCTTCTAAATATAAGTTTAAAACATGCTC
>comp36999_c0
GAATTGTTTGAAAAGAGACCAGAGAATAGTGGCATCTTGTTCATCTCAATAACTGAGGTTGAATGTCCCCGTCTGCCAGC
AGCAGAAGCCACAACTCTTCCTCTATCCAGGGCTGGTCTTGAACTTCCCCAGCTTTTGCTCGACCTTCGCAGTCTCAACG
CCGTACGATGGAAATCTATTGCACTCATTTATGATCAAATATCTTTGGCTGATGATGATATCCAGTCAGTGGCAGAAGCT
TTGACCATCGAACTGCCAGGAAAATCTGAACCTTCATCTGCTCTTCTTTCACTTCACAAACTGGAGCCAGCTGAAAATGA
ATGGAAG

>comp40424_c1
AATGGACAAATTCATCAGATCTCTCATTGAGGCCGGCCTGGTTCAGAAATGGCTGGCAGACGTCATGCTAGATACCATGATAATGGAAGCCAAAAGTCCCCTGGGCAATGACCAAGAAAACATCAAGGCTCTGGTCGATTTACCAAAACTATATGCTGGCTTTGTGGCACTCTTCATAGGATATGCAATAAGTATTCTATTTCTATTAATGGAGCTTATACACTGGATGTGTATTGTGCAGAAAGACCCGACGTTCGACAAGTATGATTTGAAAAAGTATTATCATTTACGATAAGTAGCTAATATAGAATGTCCAAGC
>comp668513_c0
CGCAGTGGCTTTTTGTTTTAACTGATGTGGGTGACTCTGAAAATGTGACTGAGCTTGCCTATTTGCTCGATGAGGGACAA
AATGTGGCGTTTGTATACAACAATACTTCTGAGAAGTCTGCATGTGGGGAAAGCCGTATATCATGTCATGTTGAAGAAAT
AATGTTGAGCATTGGCTTAGCATTACAAAAATCAGTTAGTGCTGAGCTGGAGCTTTCTGAACAAGTATCCGAAGAAGAAT
GGGACGCCATTAAACCATCAAAATCGGAACGCAGGACAACCCTTCTGAGCTCTATCAAGTCAAGACTGCATAACGAGGGC
CGATGCGATAACTGTACAAATTGGAAACTGGAGACAGGAGAAGTGTGAG

>comp64840_c0
GAATGCTTCCGTAGTTTTTCTACTCTACTGGGCTGTTTAATCTTATTGTTGGAACCAACTACACTAGAATCAAAATAAATTTTCATCAATGGAGCAAAGGTTTCACCAAAAAGGATAATATGGCAGAATTACTTCGCATTATTGCATCACTCTTATTGATTCTAACGTTCAAAACAAGCAGTGGACAAGTTGTACAAACTATTAATTTGATGTTTGTCAACGAGGCATCAGCCAATGTGGTTGCGGAGAAAGCTGTTGAGGTCGCTTTGAACTATTTTCGAAGGAATCCGAAACTTGGAATCCATATCAACAACCTGATCAAAGTCAATATTGTGGACAGAGATGCTCACAATATACTTGAACATTTGTGTACCAAGTACAATAGCTCAGTTATGGGCAATAATCCACCCGACCTTGTTATTGATACCACATTGAGTGGCATCCAATCAGAAACGGTTAAAACGTTCACAGCAGCTCTGGCTCTACCCACTGTGTCGGCGTCCTATGGACAAGAGGGAGATATTAGGCAATGGAGGAATCTTGACGGTGAGCAACAGAAATTCCTCATCCAAATCAGTCCCCCTGGAGATATCCTTAGTGAAATAATTAGAAGTATCGTTCTGCTACAGAACTGTTCAAATGCAGGAATATTGTTTGATAACTCTTTTGTGATGAATCACAAATACAAATCATTGTTACAAAATGTTCCTACAAGACATATTATTTCCGAAGTTGAGGATGCAAACAGCATAAAACGACAACTGACCCGATTCCGGGATCTAGACATAGTCAACTACTTTGTCCTAGGTCGTCTTTCTACCATCAAAGTTGTACTCGATAATGCTAATGTGAATAAGTTTTTCGGGAAAAAGTACGCCTGGCATGTTATTACACAGGACAAAGGCCTACTGAAATGCAGCTGCTCCAATGCTAGCATACTGTTCGTTATGCCTGAACCGGAGCCAACCAATAGAGAGCGATTGGCAAATTTGAGGACAACTTACAGTCTGACAGTTGAGCCTGAAATCACAGCCGCCTTTTATTTTGATCTCACCGTCCGATCCCTGCTAGCTGTCAAGACAATGATGGATCAAGGAGAGTGGCCAAAGAATATGACCTACACGACTTGCAATGATTACAGTGAAGAGAATTTACCACGGCGCAAGGATTTGGATCTCAGGAAGTACTTGAAAGACGTGAGTGAACCGGTTTCTTATGCGCCTTTTATGATAGAAAATAACGGTCACAGTTTCATGGAGTTCAACACGAGGGTGGAAAAAGTCACAATAGTGAATTCACAGTCAGTAAGCGCAGAAACGATTGGATCCTGGAAGGCGAGCTTGAATGGAGGGTTGACTATCAAGGACTCAAACAGCATGGCAAATTTCTCTGCTATTACTGTCTACAGAATAGTCACTGTACTTCAACATCCATTCATGATTAGAACAGAAGAAAATGGGATCGTCAACTACAAAGGCTACTGCATCGACCTGATTGAAGAGATCAGAAAATTGATTGGATTCGAGTATGAGATATACGTTGCTCCAGATAATAGCTTTGGTGAAATGGATGAGAATGGCCAGTGGAATGGAATGATCAAAGAGCTGGTTGAAAAGAGAGCTGACATTGCGCTTGGTTCTCTGTCAGTGATGGCAGAACGCGAGAACGTGGTGGACTTCACGGTTCCTTACTACGATCTGGTTGGCATTACAATACTGATGAAAAAGCCACAAACACCCACTTCATTGTTCAAATTTCTGACTGTGCTAGAGGAAGATGTATGGCTCTGCATATTGGCCGCTTATTTTTTCACCAGTTTCCTGATGTGGATGTTTGACCGATGGAGTCCATATAGCTACCAAAATAATAGAGAAAAGTATAAAGATGACGAAGAGAAGAGAGAGTTTAATTTAAAAGAGTGCTTATGGTTCTGCATGACATCTCTAACACCACAAGGCGGCGGCGAAGCTCCGAAAAATCTGTCAGGTCGGCTAGTGGCGGCTACCTGGTGGCTATTTGGCTTCATAATAATCGCCTCCTACACGGCCAACCTGGCCGCCTTCCTCACCGTGTCACGGCTCGACACCCCCGTCGAGGGGCTCGACGATCTGTCCAAACAGTACAAGATACAGTACGCACCGCTCAACGGCTCTTCGGCTATGACTTATTTCCAAAGGATGGCTGACATCGAAGCGAAGTTTTACGAAATTTGGAAAGACATGAGTTTGAACGATAGTTTGAGCGAGGTGGAGCGAGCCAAGCTGGCCGTCTGGGACTACCCGGTGAGTGACAAGTACACGAAAATGTGGCAGGCCATGAGAGAAGCCGGTCTGCCCAACACCCTGGACGAGGCCATCGATCGTGTGCGTGCGTCAAAGTCATCCAGCGAAGGATTCGCTTATCTGGGTGATGCAACCGACATAAAGTATCAAATGTTGACCAACTGTGATCTACAGATGGTGGGTGACGAATTCTCTCGCAAGCCCTATGCTATCGCTGTTCAGCAAGGCTCTCATCTCAAAGATCAATTCAATAATGCGATATTACAATTGTTGAATAAGAGAAGATTGGAAAAACTCAAGGAAAATTGGTGGAACCAAAATCCAGAGAGAAAAATTTGCGAAAAACAAGATGACCAGTCAGATGGAATAAGCATACACAATATTGGAGGCGTATTCATAGTGATATTTGTTGGCATCGGTTTAGCATGTATAACGTTGATTTTCGAGTACTGGTGGTACAAGTATCGCAAGCCGCAGCATGCGGCCGAAACGACGAGAGGCAAGCAGCAGAGCGAGCAGCATTCGCGGCGCGACTTTCTCGAGAAGTTGGCGACCAGCAAGAGCGACTTTCCCACCTTCAGAGCAAGACAAGTTTATCATGGACAAACCACCAAACGAAATCAAGGAATAACACCAGTAGCAGTACCAAGTAGATGGTGATCGATTATTATGAGGAGAGCAGGTTGTTGTCTACTAGGCACCCATCAGAAATTTCTGTCTTCAATTTCAATCATTCTTGTACAATTCTGTATAATATGTGGATTAATTTTGGTTTAGGATGATAATTTAGATGGTATATTTGGGGACCAATATGCGACAAAGATAACTGGAGAGCCAGATATAATAATTGCTGTTAGTGGGACTCTGTAAAGACCTTTTCATAGAGCCATATAATTGTTAGCTTAGGCGACATTATTATGTTATGGAGACCAATTTCCACCAAGAACTATAGAGCCCAATCAAGTTAATAATTTCTCTGGATGCTGAATA
>comp48754_c0
GGGAATACTAGAGTTCGCCATAAAGGTGGAGACAGACTTAAATGTCTTGAGGTATTCAGCGGCCCGTGGATTTGGTCATT
TTGTGAATGTGAGAAATCACGAATATGTGAAAAGTTTGATCGCAAAAGATTGGTTGTACCTGGAGGAGAAGCGTGAGTTG
ATGTTCTTCATGATGTCCGATTACGTGAATAAAACGATGCGACAGGTGTTGGAGAAGGACAGATGCACCTATGTGCTCAC
CTCTGACAGCTATCTCACTCGCTCCACAGCGTTCGCCTATCCCAAGCACAGCATATTGCCGGCACTATTTGATAGAGTAA
TGCTATCCTACGTAGAATCCGGCATCATAAACCATCTAGCCTCCGATAACGCACTATCCGACACGCAAATCTGTCCCCTG
AATTTGCACAACAAAGAAAGACAACTCCGTAACACTGACTTACTTACCACTTACTACGTGGTGATGTCCGGCTTTATAAC
CGCTGCTGTCGTGTTGATCTGCGAGATAATCTGGAGGAAACTGTCGGGAAATGGGCCGGGGAATGCGATCAGCTCGTGGA
AAGTGGAGGAAAGTTTTGAAATCGGTGGAAAGAAGCCGCGCTTCGCAATATGGCGGCGTGCGTTTCAGAGTTTGCTGAAA
GATGCGCCGAGGAAGGAGGTGAACGGAAGGGAGTATTATGTGGTGCAAACTAAACAGGGGGAGAAGAGGTTGATACCGGT
GAGGCCTTTGTCGTCGTTTTTGTTTCAGAAAAGGTGAAAACTGAAAAGGTGGGAAATTATCCCTAGAGCTTAGAACGGAC
GGGTGAGAAAAAGTTAAGCCGCGTA
>comp54773_c0
GGATGATCCGAAAACGTTTACACCAGTTGTGGTGGATATCACCCAAGGATTACAAACAAATCACATAACGCTAGTATTGGATCATGTTGTTGCTGATAAAGTTTGCACAGACTTGACTATTTCCTTGCATGAGGCGTCTGTTATGACAACAATCCACAAACTTGAAGATGATGAAAAGAAATCTCAGTTACAGGTTGATATAAAGAAGCATATGACCTCTCACAAAAGAGTGGTTTACTTGATTATTGGCCGTAAGAAAACATTGGAGAATGTAATGAATATGATAAAGAAGGAAGATCTTATTCAACGCAATATACTGTACATATTTCTTTGGAACAAATTTCCGCCCAGCAGGAACTTCAGCGCGGCTGTAATTGAAGCAGTGCAAGTGTGCGTGTTTGTCAAAACCAGAGCTGGAAATTTCAACTTTTATTACAATAGAAAATTTCCAAATGGGAAAGGTAAACTAGAACTAGTGAACTGGTGGTCGCAACGAGATAAACTGTTTGTACATCCTTTACTTCCCCAAACAGAAGATGTTTATAGAAATTTTCATAAAAGACGTTTCAATATACCTGTGGTTCATAAACCTCCTTGGTACTTTGTGAGCTATTCGGACAACAATGCCATTCACTCAGTTGGAGGAAGAGATAAAAAGCTTCTGGACTTGATAAGCCAGAAACTCAACTTCAAACTGGTACCTTTTGATCCACCTGATCATAGTCAAGGATCGGCTATTGTCAATGGTTCAATGCAAGGAGTATTAGGAACAATATGGAAACGTGAAGTGGAAATGTTTATTGGTGATCTAACAGTAACCTATGAAAGAAGTCAGGCAGTTGACTTCACTTTCCCGACGCTTGTTGACAATGAGGTATTTCTGACTCATGCTCCAGGCTATCTCAGTGAAGCTTTGGCTCTCATTAGACCCTTTCGTTTGAAGGTTTGGCCATATGTAATTGTTACATTTTTGGTATCAGGCCCAATTCTCTTCTTTTTCATGAGAAATGCTCGAGTTGGGAAACATGAAGAGAAAATTTTCAAAAATGACAGGGGAAAGTTATTATGTGATTGCATTTGGTTGACTTCAGCAATTTTTCTAAAGCAAAGTTGTCTTGTGCGCTCCAATTCAACCCAGGTACGTTTTGTTGTTTTAACTCTTTACTTGGGAGCTACTTATGTGATAGGGGACATGTATTCCGCCAATTTGACATCCATGTTAGCCAGACCAGCCCGAGAAGCTCCTATAAGCAGTTTAGAACAATTAGCTGAAGCAATGGAAAAGAACGGAATTCAACTTTTAGCAGAGCTCCATAGTGCTTCTCATGGAAATCTTGAGAATGGCACTGGCTTGTACAGAAGGATCTGGAATACAATGAAACGACAACCGAAGTATTTGATTTCTACGGCAGAGAGAGGAATTCAACTTGTCAAAGACAATAAACATTTCGCTTTAATTGGTGGTAGAGAAACGTTTTATTACAACACACGAAGATTCGGAGCGCATTTCTTCCACCTGAGTGATAAACTCCATACTAGATATTCTGCAATAGCATTGCAAGTTGGATGCCCATTCATACAAAACTTCAATAGAGTCTTGATGCAGTTATTTGAAGCTGGTATTTTAGCCAAAATAACAGAAGACGAGTATCAGAAATTAATAGAGGATAAAAACGTTAATGACAACAAAAAAGTGGAAACAGTAACCGAAGGTAAAAAGGCAAAAGAAGAAGAACAAGATGGCGGTCAGCCGAGAGCAATGAGTATGGACACTTTGAGTGGAGCTTTCCTTGTACTTTTCATTGGATACTGTGCTTCAGCATTGCTACTCTTCGTGGAAATAGCTTATTTTAAAAGAAAAATGAAGAAGATTCAAACAGATTTGGAACGTGATAGAAATGGTAGAGACAATCATAATTATAAATATGATTATCGTGATTAAAATCATTGTTGAAGAAGAATAGATATAGATCATTCCATAGCTAGTCCTTAGTTTACACCATTACATAGCATTAGTTTTGACTGATGATGTTTATAATTGTTGAAATAAATTATTATAAACGGTAAGTGGATAAAAATTTGATAATTCGAACATTTACGGCATTAGGCCTATATGTCTGAAGTAGGCTAAATGCCTATACCGTACATATTTTGTTTAACGTATAAGTTACATCCGTGAAATGTTTTTGCTTAATATTGTAAAATCAATCAT
>comp571726_c0
CTACAGTCAGCTCTCAACTTCAAGTCGTACATTTACATGACGCCTAATAGTGACAAAGAGGCCTGGGGTCAGAAACAGCTGAATGGAAGCTACTCAGGAATGCTCGGTGAGATATATGGCGGACGAGCTGACATAGCGCTGGGAAACCTTTACTACACTTCATATCATCTGGATCTCATGGACCTCACAGTGCCTTACGCCACTCAATGCCTCACATTCCTAACTCCTGAGTCATTAACTGACAACTCTTGGCAAACGCTTATACTGCCG
>comp904987_c0
AAAAAACAGGAATAAGATCTTCAAAAAATGAGTTGCACCAAAGACTTGATGAACTGAATCATGGCATGGAGATTACCTATCTGATCGAAGATATCCTGAAGCATGTACCTGATATCAATTGCTTGGCTCGAATATGCGATGAGACATATGAACAATATTTTGAGCAGTATTTTTTTCTAAAGTTGGGCTACAAGACAGTGTTCAATGTTCTCATTGATGAAGCAGAGGACCTCTTATCTCCCAACTACAAAACATTATTGATGATACAAGAAATACGTAGAGCCGGCTGCAACGTGTATTTCATTTTATTGACGAACGGGGATCAAGCAGCCAGGTTCCTACGATTTGGAGACC
>comp34339_c0
AGTTGCATTTCAAATAATTGAAACATTGAGGAAACAGTATGGATTCACTTATTCAATTGTGGCTCCTAGCAAAGATGTACTGGGCGATGAGAAATCTGGGATATTGGAGTTGCTACATAACAGGAAAGTCGATATGGCAGCCGCCTTTCTGCCAGTACTGCATGGCAGATATGACAGTTTGAGTTGGGGCACAGAACTGATTCAGAACAAGTACTATGTGTTGATGAAAAGACCTAAGGAATCGGCCACTGGTTCTGGGCTACTGGCGCCTTTTGAGGATGAAGTTTGGCTCCTAATCCTGGTCTCTTTGCTACTGGTGGGTCCAACAATGTACGCCATCATTAAACTGAGAGACAGGCTGTGTGGGGGGTCACATAGTCGCTCTTTCTCACTCTCCAGTTGTGCCTGGTTTGTCTACGGAGCTCTCATGAAACAGGGTTCCACTTTAAATCCTGCCACAGATTCATCCAGAGTGCTATTTGCAACTTGGTGGGTGTTCATAATGATTTTGACAGCATTCTATACAGCAAACCTGACAGCTTTCCTCACTTTATCCAAATTTACTCTTCCCATACAGAACATAGATGATATTTCTCGCCTCTCT 
>comp349927_c0
AAATCTGAATTTTACGTACACAGTTCATGTTCCTACGAATCTAACTTTGACTGGGTTCAGCAACTCTACTAAGAACACTGGACTTTCTGTTGAGACTCTTGAAGGAGATAAAGACGAATCGGCCCTCAACCCTGCTGTTTGGAACAAAGTTATAAGTGCTGTTCAGCAGAAAAAGATATTTCTTGGTGCTTGTGCTTTCACTGTTACTGATGCTAGGAAGCTGACAGTGAACTTTACAACTGCCATCAGTGTGGAGCCCTATGTCTTTTTCCTTTCTCGGCCAAAGGAGTTGAGTCGTGCTCTCTTGTTCATGTCTCCGTTCACCATCAGTACTTGGTGCTGTATTACGGCAGCAGTTATCCTGATGACACCGGTGTTGTGTGCAATCAGCCGCGCCAGTCCATTCTATCGAGTTTATGGCGCCGATCGTGCCGG 
>comp556111_c0
CTACGGCAGAGAGAGGAATTCAACTTGTCAAAGACAATAAACATTTCGCTTTAATTGGTGGTAGAGAAACGTTTTATTACAACACACGAAGATTCGGAGCGCATTTCTTCCACCTGAGTGATAAACTCCATACTAGATATTCTGCAATAGCATTGCAAGTTGGATGCCCATTCATACAAAACTTCAATAGAGTCTTGATGCAGTTATTTGAAGCTGGTATTTTAGCCAAAATAACAGAAGACGAGTATCAGAAATTAATAGAGGATAAAAACGTTAATGACAACAAAAAAGTGGAAACAGTAACCGAAGGTAAAAAGGC 
